# Supplementary material for: Subtle Microbiome Manipulation Using Probiotics Reduces Antibiotic-Associated Mortality in Fish
Source: mSystems. 2017 Nov 7;2(6):e00133-17. doi: 10.1128/mSystems.00133-17 (PMC5675916; doi:10.1128/mSystems.00133-17)
Supplement: TABLE S1 [file sys006172147st6.xlsx]

## Sheet: water
Structured Comment Name	Item	Units	A1_W_2_16	A1_W_3_23	A2_W_2_16	A2_W_2_18	A2_W_3_23	A3_W_2_16	A3_W_2_18	A3_W_2_27	A3_W_3_06	A3_W_3_23	B1_W_2_18	B1_W_3_23	B2_W_2_16	B3_W_2_18	BX1_W_2_16	BX2_W_2_16	C1_W_3_06	C2_W_2_16	C3_W_2_16	C3_W_2_27	C3_W_3_06	C3_W_3_23	D1_W_2_16	D1_W_3_06	D1_W_3_23	D2_W_3_06	D2_W_3_16	D2_W_3_23	D3_W_2_16	D3_W_3_06	D3_W_3_23	VTS_A1_W_2_18	VTS_A1_W_2_27	VTS_A1_W_3_06	VTS_A2_W_2_27	VTS_A2_W_3_06	VTS_B1_W_2_27	VTS_B1_W_3_06	VTS_B2_W_2_18	VTS_B2_W_2_27	VTS_B2_W_3_06	VTS_B2_W_3_06	VTS_B2_W_3_23	VTS_B3_W_2_27	VTS_B3_W_3_06	VTS_B3_W_3_06	VTS_B3_W_3_23
project_name	project name		Subtle microbiome manipulation using probiotics reduces antibiotic-associated mortality in fish	Subtle microbiome manipulation using probiotics reduces antibiotic-associated mortality in fish	Subtle microbiome manipulation using probiotics reduces antibiotic-associated mortality in fish	Subtle microbiome manipulation using probiotics reduces antibiotic-associated mortality in fish	Subtle microbiome manipulation using probiotics reduces antibiotic-associated mortality in fish	Subtle microbiome manipulation using probiotics reduces antibiotic-associated mortality in fish	Subtle microbiome manipulation using probiotics reduces antibiotic-associated mortality in fish	Subtle microbiome manipulation using probiotics reduces antibiotic-associated mortality in fish	Subtle microbiome manipulation using probiotics reduces antibiotic-associated mortality in fish	Subtle microbiome manipulation using probiotics reduces antibiotic-associated mortality in fish	Subtle microbiome manipulation using probiotics reduces antibiotic-associated mortality in fish	Subtle microbiome manipulation using probiotics reduces antibiotic-associated mortality in fish	Subtle microbiome manipulation using probiotics reduces antibiotic-associated mortality in fish	Subtle microbiome manipulation using probiotics reduces antibiotic-associated mortality in fish	Subtle microbiome manipulation using probiotics reduces antibiotic-associated mortality in fish	Subtle microbiome manipulation using probiotics reduces antibiotic-associated mortality in fish	Subtle microbiome manipulation using probiotics reduces antibiotic-associated mortality in fish	Subtle microbiome manipulation using probiotics reduces antibiotic-associated mortality in fish	Subtle microbiome manipulation using probiotics reduces antibiotic-associated mortality in fish	Subtle microbiome manipulation using probiotics reduces antibiotic-associated mortality in fish	Subtle microbiome manipulation using probiotics reduces antibiotic-associated mortality in fish	Subtle microbiome manipulation using probiotics reduces antibiotic-associated mortality in fish	Subtle microbiome manipulation using probiotics reduces antibiotic-associated mortality in fish	Subtle microbiome manipulation using probiotics reduces antibiotic-associated mortality in fish	Subtle microbiome manipulation using probiotics reduces antibiotic-associated mortality in fish	Subtle microbiome manipulation using probiotics reduces antibiotic-associated mortality in fish	Subtle microbiome manipulation using probiotics reduces antibiotic-associated mortality in fish	Subtle microbiome manipulation using probiotics reduces antibiotic-associated mortality in fish	Subtle microbiome manipulation using probiotics reduces antibiotic-associated mortality in fish	Subtle microbiome manipulation using probiotics reduces antibiotic-associated mortality in fish	Subtle microbiome manipulation using probiotics reduces antibiotic-associated mortality in fish	Subtle microbiome manipulation using probiotics reduces antibiotic-associated mortality in fish	Subtle microbiome manipulation using probiotics reduces antibiotic-associated mortality in fish	Subtle microbiome manipulation using probiotics reduces antibiotic-associated mortality in fish	Subtle microbiome manipulation using probiotics reduces antibiotic-associated mortality in fish	Subtle microbiome manipulation using probiotics reduces antibiotic-associated mortality in fish	Subtle microbiome manipulation using probiotics reduces antibiotic-associated mortality in fish	Subtle microbiome manipulation using probiotics reduces antibiotic-associated mortality in fish	Subtle microbiome manipulation using probiotics reduces antibiotic-associated mortality in fish	Subtle microbiome manipulation using probiotics reduces antibiotic-associated mortality in fish	Subtle microbiome manipulation using probiotics reduces antibiotic-associated mortality in fish	Subtle microbiome manipulation using probiotics reduces antibiotic-associated mortality in fish	Subtle microbiome manipulation using probiotics reduces antibiotic-associated mortality in fish	Subtle microbiome manipulation using probiotics reduces antibiotic-associated mortality in fish	Subtle microbiome manipulation using probiotics reduces antibiotic-associated mortality in fish	Subtle microbiome manipulation using probiotics reduces antibiotic-associated mortality in fish	Subtle microbiome manipulation using probiotics reduces antibiotic-associated mortality in fish
investigation_type	investigation type		bacteria	bacteria	bacteria	bacteria	bacteria	bacteria	bacteria	bacteria	bacteria	bacteria	bacteria	bacteria	bacteria	bacteria	bacteria	bacteria	bacteria	bacteria	bacteria	bacteria	bacteria	bacteria	bacteria	bacteria	bacteria	bacteria	bacteria	bacteria	bacteria	bacteria	bacteria	bacteria	bacteria	bacteria	bacteria	bacteria	bacteria	bacteria	bacteria	bacteria	bacteria	bacteria	bacteria	bacteria	bacteria	bacteria	bacteria
experimental_factor	experimental factor	Treatment (A = Probiotics only, B = Control, C = Antibiotics and Probiotics, D = Antibiotics only)	A	A	A	A	A	A	A	A	A	A	B	B	B	B	B	B	C	C	C	C	C	C	D	D	D	D	D	D	D	D	D	A	A	A	A	A	B	B	B	B	B	B	B	B	B	B	B
geo_loc_name	geographic location (country and/or sea,region)		USA: Rhode Island: URI Blount Aquatic Pathology Lab	USA: Rhode Island: URI Blount Aquatic Pathology Lab	USA: Rhode Island: URI Blount Aquatic Pathology Lab	USA: Rhode Island: URI Blount Aquatic Pathology Lab	USA: Rhode Island: URI Blount Aquatic Pathology Lab	USA: Rhode Island: URI Blount Aquatic Pathology Lab	USA: Rhode Island: URI Blount Aquatic Pathology Lab	USA: Rhode Island: URI Blount Aquatic Pathology Lab	USA: Rhode Island: URI Blount Aquatic Pathology Lab	USA: Rhode Island: URI Blount Aquatic Pathology Lab	USA: Rhode Island: URI Blount Aquatic Pathology Lab	USA: Rhode Island: URI Blount Aquatic Pathology Lab	USA: Rhode Island: URI Blount Aquatic Pathology Lab	USA: Rhode Island: URI Blount Aquatic Pathology Lab	USA: Rhode Island: URI Blount Aquatic Pathology Lab	USA: Rhode Island: URI Blount Aquatic Pathology Lab	USA: Rhode Island: URI Blount Aquatic Pathology Lab	USA: Rhode Island: URI Blount Aquatic Pathology Lab	USA: Rhode Island: URI Blount Aquatic Pathology Lab	USA: Rhode Island: URI Blount Aquatic Pathology Lab	USA: Rhode Island: URI Blount Aquatic Pathology Lab	USA: Rhode Island: URI Blount Aquatic Pathology Lab	USA: Rhode Island: URI Blount Aquatic Pathology Lab	USA: Rhode Island: URI Blount Aquatic Pathology Lab	USA: Rhode Island: URI Blount Aquatic Pathology Lab	USA: Rhode Island: URI Blount Aquatic Pathology Lab	USA: Rhode Island: URI Blount Aquatic Pathology Lab	USA: Rhode Island: URI Blount Aquatic Pathology Lab	USA: Rhode Island: URI Blount Aquatic Pathology Lab	USA: Rhode Island: URI Blount Aquatic Pathology Lab	USA: Rhode Island: URI Blount Aquatic Pathology Lab	USA: Rhode Island: URI Blount Aquatic Pathology Lab	USA: Rhode Island: URI Blount Aquatic Pathology Lab	USA: Rhode Island: URI Blount Aquatic Pathology Lab	USA: Rhode Island: URI Blount Aquatic Pathology Lab	USA: Rhode Island: URI Blount Aquatic Pathology Lab	USA: Rhode Island: URI Blount Aquatic Pathology Lab	USA: Rhode Island: URI Blount Aquatic Pathology Lab	USA: Rhode Island: URI Blount Aquatic Pathology Lab	USA: Rhode Island: URI Blount Aquatic Pathology Lab	USA: Rhode Island: URI Blount Aquatic Pathology Lab	USA: Rhode Island: URI Blount Aquatic Pathology Lab	USA: Rhode Island: URI Blount Aquatic Pathology Lab	USA: Rhode Island: URI Blount Aquatic Pathology Lab	USA: Rhode Island: URI Blount Aquatic Pathology Lab	USA: Rhode Island: URI Blount Aquatic Pathology Lab	USA: Rhode Island: URI Blount Aquatic Pathology Lab
lat_lon	geographic location (latitude and longitude)		41.491 N, 71.420 W	41.491 N, 71.420 W	41.491 N, 71.420 W	41.491 N, 71.420 W	41.491 N, 71.420 W	41.491 N, 71.420 W	41.491 N, 71.420 W	41.491 N, 71.420 W	41.491 N, 71.420 W	41.491 N, 71.420 W	41.491 N, 71.420 W	41.491 N, 71.420 W	41.491 N, 71.420 W	41.491 N, 71.420 W	41.491 N, 71.420 W	41.491 N, 71.420 W	41.491 N, 71.420 W	41.491 N, 71.420 W	41.491 N, 71.420 W	41.491 N, 71.420 W	41.491 N, 71.420 W	41.491 N, 71.420 W	41.491 N, 71.420 W	41.491 N, 71.420 W	41.491 N, 71.420 W	41.491 N, 71.420 W	41.491 N, 71.420 W	41.491 N, 71.420 W	41.491 N, 71.420 W	41.491 N, 71.420 W	41.491 N, 71.420 W	41.491 N, 71.420 W	41.491 N, 71.420 W	41.491 N, 71.420 W	41.491 N, 71.420 W	41.491 N, 71.420 W	41.491 N, 71.420 W	41.491 N, 71.420 W	41.491 N, 71.420 W	41.491 N, 71.420 W	41.491 N, 71.420 W	41.491 N, 71.420 W	41.491 N, 71.420 W	41.491 N, 71.420 W	41.491 N, 71.420 W	41.491 N, 71.420 W	41.491 N, 71.420 W
collection_date	collection date		2015-02-16	2015-03-23	2015-02-16	2015-02-18	2015-03-23	2015-02-16	2015-02-18	2015-02-27	2015-03-06	2015-03-23	2015-02-18	2015-03-23	2015-02-16	2015-02-18	2015-02-16	2015-02-16	2015-03-06	2015-02-16	2015-02-16	2015-02-27	2015-03-06	2015-03-23	2015-02-16	2015-03-06	2015-03-23	2015-03-06	2015-03-16	2015-03-23	2015-02-16	2015-03-06	2015-03-23	2015-02-18	2015-02-27	2015-03-06	2015-02-27	2015-03-06	2015-02-27	2015-03-06	2015-02-18	2015-02-27	2015-03-06	2015-03-06	2015-03-23	2015-02-27	2015-03-06	2015-03-06	2015-03-23
biome	environment (biome)		Aquatic Biome	Aquatic Biome	Aquatic Biome	Aquatic Biome	Aquatic Biome	Aquatic Biome	Aquatic Biome	Aquatic Biome	Aquatic Biome	Aquatic Biome	Aquatic Biome	Aquatic Biome	Aquatic Biome	Aquatic Biome	Aquatic Biome	Aquatic Biome	Aquatic Biome	Aquatic Biome	Aquatic Biome	Aquatic Biome	Aquatic Biome	Aquatic Biome	Aquatic Biome	Aquatic Biome	Aquatic Biome	Aquatic Biome	Aquatic Biome	Aquatic Biome	Aquatic Biome	Aquatic Biome	Aquatic Biome	Aquatic Biome	Aquatic Biome	Aquatic Biome	Aquatic Biome	Aquatic Biome	Aquatic Biome	Aquatic Biome	Aquatic Biome	Aquatic Biome	Aquatic Biome	Aquatic Biome	Aquatic Biome	Aquatic Biome	Aquatic Biome	Aquatic Biome	Aquatic Biome
feature	environment (feature)		fish farm (ENVO:00000294)	fish farm (ENVO:00000294)	fish farm (ENVO:00000294)	fish farm (ENVO:00000294)	fish farm (ENVO:00000294)	fish farm (ENVO:00000294)	fish farm (ENVO:00000294)	fish farm (ENVO:00000294)	fish farm (ENVO:00000294)	fish farm (ENVO:00000294)	fish farm (ENVO:00000294)	fish farm (ENVO:00000294)	fish farm (ENVO:00000294)	fish farm (ENVO:00000294)	fish farm (ENVO:00000294)	fish farm (ENVO:00000294)	fish farm (ENVO:00000294)	fish farm (ENVO:00000294)	fish farm (ENVO:00000294)	fish farm (ENVO:00000294)	fish farm (ENVO:00000294)	fish farm (ENVO:00000294)	fish farm (ENVO:00000294)	fish farm (ENVO:00000294)	fish farm (ENVO:00000294)	fish farm (ENVO:00000294)	fish farm (ENVO:00000294)	fish farm (ENVO:00000294)	fish farm (ENVO:00000294)	fish farm (ENVO:00000294)	fish farm (ENVO:00000294)	fish farm (ENVO:00000294)	fish farm (ENVO:00000294)	fish farm (ENVO:00000294)	fish farm (ENVO:00000294)	fish farm (ENVO:00000294)	fish farm (ENVO:00000294)	fish farm (ENVO:00000294)	fish farm (ENVO:00000294)	fish farm (ENVO:00000294)	fish farm (ENVO:00000294)	fish farm (ENVO:00000294)	fish farm (ENVO:00000294)	fish farm (ENVO:00000294)	fish farm (ENVO:00000294)	fish farm (ENVO:00000294)	fish farm (ENVO:00000294)
material	environment (material)		saline water (ENVO:00002010)	saline water (ENVO:00002010)	saline water (ENVO:00002010)	saline water (ENVO:00002010)	saline water (ENVO:00002010)	saline water (ENVO:00002010)	saline water (ENVO:00002010)	saline water (ENVO:00002010)	saline water (ENVO:00002010)	saline water (ENVO:00002010)	saline water (ENVO:00002010)	saline water (ENVO:00002010)	saline water (ENVO:00002010)	saline water (ENVO:00002010)	saline water (ENVO:00002010)	saline water (ENVO:00002010)	saline water (ENVO:00002010)	saline water (ENVO:00002010)	saline water (ENVO:00002010)	saline water (ENVO:00002010)	saline water (ENVO:00002010)	saline water (ENVO:00002010)	saline water (ENVO:00002010)	saline water (ENVO:00002010)	saline water (ENVO:00002010)	saline water (ENVO:00002010)	saline water (ENVO:00002010)	saline water (ENVO:00002010)	saline water (ENVO:00002010)	saline water (ENVO:00002010)	saline water (ENVO:00002010)	saline water (ENVO:00002010)	saline water (ENVO:00002010)	saline water (ENVO:00002010)	saline water (ENVO:00002010)	saline water (ENVO:00002010)	saline water (ENVO:00002010)	saline water (ENVO:00002010)	saline water (ENVO:00002010)	saline water (ENVO:00002010)	saline water (ENVO:00002010)	saline water (ENVO:00002010)	saline water (ENVO:00002010)	saline water (ENVO:00002010)	saline water (ENVO:00002010)	saline water (ENVO:00002010)	saline water (ENVO:00002010)
env_package	environmental package		water	water	water	water	water	water	water	water	water	water	water	water	water	water	water	water	water	water	water	water	water	water	water	water	water	water	water	water	water	water	water	water	water	water	water	water	water	water	water	water	water	water	water	water	water	water	water
submit to INSDC	SRA Project ID		PRJNA362181	PRJNA362181	PRJNA362181	PRJNA362181	PRJNA362181	PRJNA362181	PRJNA362181	PRJNA362181	PRJNA362181	PRJNA362181	PRJNA362181	PRJNA362181	PRJNA362181	PRJNA362181	PRJNA362181	PRJNA362181	PRJNA362181	PRJNA362181	PRJNA362181	PRJNA362181	PRJNA362181	PRJNA362181	PRJNA362181	PRJNA362181	PRJNA362181	PRJNA362181	PRJNA362181	PRJNA362181	PRJNA362181	PRJNA362181	PRJNA362181	PRJNA362181	PRJNA362181	PRJNA362181	PRJNA362181	PRJNA362181	PRJNA362181	PRJNA362181	PRJNA362181	PRJNA362181	PRJNA362181	PRJNA362181	PRJNA362181	PRJNA362181	PRJNA362181	PRJNA362181	PRJNA362181
samp_collect_device	sample collection device or method		0.2 micron sterivex	0.2 micron sterivex	0.2 micron sterivex	0.2 micron sterivex	0.2 micron sterivex	0.2 micron sterivex	0.2 micron sterivex	0.2 micron sterivex	0.2 micron sterivex	0.2 micron sterivex	0.2 micron sterivex	0.2 micron sterivex	0.2 micron sterivex	0.2 micron sterivex	0.2 micron sterivex	0.2 micron sterivex	0.2 micron sterivex	0.2 micron sterivex	0.2 micron sterivex	0.2 micron sterivex	0.2 micron sterivex	0.2 micron sterivex	0.2 micron sterivex	0.2 micron sterivex	0.2 micron sterivex	0.2 micron sterivex	0.2 micron sterivex	0.2 micron sterivex	0.2 micron sterivex	0.2 micron sterivex	0.2 micron sterivex	0.2 micron sterivex	0.2 micron sterivex	0.2 micron sterivex	0.2 micron sterivex	0.2 micron sterivex	0.2 micron sterivex	0.2 micron sterivex	0.2 micron sterivex	0.2 micron sterivex	0.2 micron sterivex	0.2 micron sterivex	0.2 micron sterivex	0.2 micron sterivex	0.2 micron sterivex	0.2 micron sterivex	0.2 micron sterivex
samp_size	amount or size of sample collected	L	1	1	1	1	1	1	1	1	1	1	1	1	1	1	1	1	1	1	1	1	1	1	1	1	1	1	1	1	1	1	1	1	1	1	1	1	1	1	1	1	1	1	1	1	1	1	1
nucl_acid_ext	nucleic acid extraction		Gentra Puregene Yeast/Bac Kit	Gentra Puregene Yeast/Bac Kit	Gentra Puregene Yeast/Bac Kit	Gentra Puregene Yeast/Bac Kit	Gentra Puregene Yeast/Bac Kit	Gentra Puregene Yeast/Bac Kit	Gentra Puregene Yeast/Bac Kit	Gentra Puregene Yeast/Bac Kit	Gentra Puregene Yeast/Bac Kit	Gentra Puregene Yeast/Bac Kit	Gentra Puregene Yeast/Bac Kit	Gentra Puregene Yeast/Bac Kit	Gentra Puregene Yeast/Bac Kit	Gentra Puregene Yeast/Bac Kit	Gentra Puregene Yeast/Bac Kit	Gentra Puregene Yeast/Bac Kit	Gentra Puregene Yeast/Bac Kit	Gentra Puregene Yeast/Bac Kit	Gentra Puregene Yeast/Bac Kit	Gentra Puregene Yeast/Bac Kit	Gentra Puregene Yeast/Bac Kit	Gentra Puregene Yeast/Bac Kit	Gentra Puregene Yeast/Bac Kit	Gentra Puregene Yeast/Bac Kit	Gentra Puregene Yeast/Bac Kit	Gentra Puregene Yeast/Bac Kit	Gentra Puregene Yeast/Bac Kit	Gentra Puregene Yeast/Bac Kit	Gentra Puregene Yeast/Bac Kit	Gentra Puregene Yeast/Bac Kit	Gentra Puregene Yeast/Bac Kit	Gentra Puregene Yeast/Bac Kit	Gentra Puregene Yeast/Bac Kit	Gentra Puregene Yeast/Bac Kit	Gentra Puregene Yeast/Bac Kit	Gentra Puregene Yeast/Bac Kit	Gentra Puregene Yeast/Bac Kit	Gentra Puregene Yeast/Bac Kit	Gentra Puregene Yeast/Bac Kit	Gentra Puregene Yeast/Bac Kit	Gentra Puregene Yeast/Bac Kit	Gentra Puregene Yeast/Bac Kit	Gentra Puregene Yeast/Bac Kit	Gentra Puregene Yeast/Bac Kit	Gentra Puregene Yeast/Bac Kit	Gentra Puregene Yeast/Bac Kit	Gentra Puregene Yeast/Bac Kit
lib_const_meth	library construction method		Fusion 2-step amplification	Fusion 2-step amplification	Fusion 2-step amplification	Fusion 2-step amplification	Fusion 2-step amplification	Fusion 2-step amplification	Fusion 2-step amplification	Fusion 2-step amplification	Fusion 2-step amplification	Fusion 2-step amplification	Fusion 2-step amplification	Fusion 2-step amplification	Fusion 2-step amplification	Fusion 2-step amplification	Fusion 2-step amplification	Fusion 2-step amplification	Fusion 2-step amplification	Fusion 2-step amplification	Fusion 2-step amplification	Fusion 2-step amplification	Fusion 2-step amplification	Fusion 2-step amplification	Fusion 2-step amplification	Fusion 2-step amplification	Fusion 2-step amplification	Fusion 2-step amplification	Fusion 2-step amplification	Fusion 2-step amplification	Fusion 2-step amplification	Fusion 2-step amplification	Fusion 2-step amplification	Fusion 2-step amplification	Fusion 2-step amplification	Fusion 2-step amplification	Fusion 2-step amplification	Fusion 2-step amplification	Fusion 2-step amplification	Fusion 2-step amplification	Fusion 2-step amplification	Fusion 2-step amplification	Fusion 2-step amplification	Fusion 2-step amplification	Fusion 2-step amplification	Fusion 2-step amplification	Fusion 2-step amplification	Fusion 2-step amplification	Fusion 2-step amplification
target_gene	target gene		16S rRNA	16S rRNA	16S rRNA	16S rRNA	16S rRNA	16S rRNA	16S rRNA	16S rRNA	16S rRNA	16S rRNA	16S rRNA	16S rRNA	16S rRNA	16S rRNA	16S rRNA	16S rRNA	16S rRNA	16S rRNA	16S rRNA	16S rRNA	16S rRNA	16S rRNA	16S rRNA	16S rRNA	16S rRNA	16S rRNA	16S rRNA	16S rRNA	16S rRNA	16S rRNA	16S rRNA	16S rRNA	16S rRNA	16S rRNA	16S rRNA	16S rRNA	16S rRNA	16S rRNA	16S rRNA	16S rRNA	16S rRNA	16S rRNA	16S rRNA	16S rRNA	16S rRNA	16S rRNA	16S rRNA
target_subfragment	target subfragment		v6	v6	v6	v6	v6	v6	v6	v6	v6	v6	v6	v6	v6	v6	v6	v6	v6	v6	v6	v6	v6	v6	v6	v6	v6	v6	v6	v6	v6	v6	v6	v6	v6	v6	v6	v6	v6	v6	v6	v6	v6	v6	v6	v6	v6	v6	v6
seq_meth	sequencing method		Illumina HiSeq	Illumina HiSeq	Illumina HiSeq	Illumina HiSeq	Illumina HiSeq	Illumina HiSeq	Illumina HiSeq	Illumina HiSeq	Illumina HiSeq	Illumina HiSeq	Illumina HiSeq	Illumina HiSeq	Illumina HiSeq	Illumina HiSeq	Illumina HiSeq	Illumina HiSeq	Illumina HiSeq	Illumina HiSeq	Illumina HiSeq	Illumina HiSeq	Illumina HiSeq	Illumina HiSeq	Illumina HiSeq	Illumina HiSeq	Illumina HiSeq	Illumina HiSeq	Illumina HiSeq	Illumina HiSeq	Illumina HiSeq	Illumina HiSeq	Illumina HiSeq	Illumina HiSeq	Illumina HiSeq	Illumina HiSeq	Illumina HiSeq	Illumina HiSeq	Illumina HiSeq	Illumina HiSeq	Illumina HiSeq	Illumina HiSeq	Illumina HiSeq	Illumina HiSeq	Illumina HiSeq	Illumina HiSeq	Illumina HiSeq	Illumina HiSeq	Illumina HiSeq
pcr_primers	pcr primers		Forward Primers (967F) CTAACCGANGAACCTYACC CNACGCGAAGAACCTTANC CAACGCGMARAACCTTACC ATACGCGARGAACCTTACC Reverse Primer (1064R) CGACRRCCATGCANCACCT	Forward Primers (967F) CTAACCGANGAACCTYACC CNACGCGAAGAACCTTANC CAACGCGMARAACCTTACC ATACGCGARGAACCTTACC Reverse Primer (1064R) CGACRRCCATGCANCACCT	Forward Primers (967F) CTAACCGANGAACCTYACC CNACGCGAAGAACCTTANC CAACGCGMARAACCTTACC ATACGCGARGAACCTTACC Reverse Primer (1064R) CGACRRCCATGCANCACCT	Forward Primers (967F) CTAACCGANGAACCTYACC CNACGCGAAGAACCTTANC CAACGCGMARAACCTTACC ATACGCGARGAACCTTACC Reverse Primer (1064R) CGACRRCCATGCANCACCT	Forward Primers (967F) CTAACCGANGAACCTYACC CNACGCGAAGAACCTTANC CAACGCGMARAACCTTACC ATACGCGARGAACCTTACC Reverse Primer (1064R) CGACRRCCATGCANCACCT	Forward Primers (967F) CTAACCGANGAACCTYACC CNACGCGAAGAACCTTANC CAACGCGMARAACCTTACC ATACGCGARGAACCTTACC Reverse Primer (1064R) CGACRRCCATGCANCACCT	Forward Primers (967F) CTAACCGANGAACCTYACC CNACGCGAAGAACCTTANC CAACGCGMARAACCTTACC ATACGCGARGAACCTTACC Reverse Primer (1064R) CGACRRCCATGCANCACCT	Forward Primers (967F) CTAACCGANGAACCTYACC CNACGCGAAGAACCTTANC CAACGCGMARAACCTTACC ATACGCGARGAACCTTACC Reverse Primer (1064R) CGACRRCCATGCANCACCT	Forward Primers (967F) CTAACCGANGAACCTYACC CNACGCGAAGAACCTTANC CAACGCGMARAACCTTACC ATACGCGARGAACCTTACC Reverse Primer (1064R) CGACRRCCATGCANCACCT	Forward Primers (967F) CTAACCGANGAACCTYACC CNACGCGAAGAACCTTANC CAACGCGMARAACCTTACC ATACGCGARGAACCTTACC Reverse Primer (1064R) CGACRRCCATGCANCACCT	Forward Primers (967F) CTAACCGANGAACCTYACC CNACGCGAAGAACCTTANC CAACGCGMARAACCTTACC ATACGCGARGAACCTTACC Reverse Primer (1064R) CGACRRCCATGCANCACCT	Forward Primers (967F) CTAACCGANGAACCTYACC CNACGCGAAGAACCTTANC CAACGCGMARAACCTTACC ATACGCGARGAACCTTACC Reverse Primer (1064R) CGACRRCCATGCANCACCT	Forward Primers (967F) CTAACCGANGAACCTYACC CNACGCGAAGAACCTTANC CAACGCGMARAACCTTACC ATACGCGARGAACCTTACC Reverse Primer (1064R) CGACRRCCATGCANCACCT	Forward Primers (967F) CTAACCGANGAACCTYACC CNACGCGAAGAACCTTANC CAACGCGMARAACCTTACC ATACGCGARGAACCTTACC Reverse Primer (1064R) CGACRRCCATGCANCACCT	Forward Primers (967F) CTAACCGANGAACCTYACC CNACGCGAAGAACCTTANC CAACGCGMARAACCTTACC ATACGCGARGAACCTTACC Reverse Primer (1064R) CGACRRCCATGCANCACCT	Forward Primers (967F) CTAACCGANGAACCTYACC CNACGCGAAGAACCTTANC CAACGCGMARAACCTTACC ATACGCGARGAACCTTACC Reverse Primer (1064R) CGACRRCCATGCANCACCT	Forward Primers (967F) CTAACCGANGAACCTYACC CNACGCGAAGAACCTTANC CAACGCGMARAACCTTACC ATACGCGARGAACCTTACC Reverse Primer (1064R) CGACRRCCATGCANCACCT	Forward Primers (967F) CTAACCGANGAACCTYACC CNACGCGAAGAACCTTANC CAACGCGMARAACCTTACC ATACGCGARGAACCTTACC Reverse Primer (1064R) CGACRRCCATGCANCACCT	Forward Primers (967F) CTAACCGANGAACCTYACC CNACGCGAAGAACCTTANC CAACGCGMARAACCTTACC ATACGCGARGAACCTTACC Reverse Primer (1064R) CGACRRCCATGCANCACCT	Forward Primers (967F) CTAACCGANGAACCTYACC CNACGCGAAGAACCTTANC CAACGCGMARAACCTTACC ATACGCGARGAACCTTACC Reverse Primer (1064R) CGACRRCCATGCANCACCT	Forward Primers (967F) CTAACCGANGAACCTYACC CNACGCGAAGAACCTTANC CAACGCGMARAACCTTACC ATACGCGARGAACCTTACC Reverse Primer (1064R) CGACRRCCATGCANCACCT	Forward Primers (967F) CTAACCGANGAACCTYACC CNACGCGAAGAACCTTANC CAACGCGMARAACCTTACC ATACGCGARGAACCTTACC Reverse Primer (1064R) CGACRRCCATGCANCACCT	Forward Primers (967F) CTAACCGANGAACCTYACC CNACGCGAAGAACCTTANC CAACGCGMARAACCTTACC ATACGCGARGAACCTTACC Reverse Primer (1064R) CGACRRCCATGCANCACCT	Forward Primers (967F) CTAACCGANGAACCTYACC CNACGCGAAGAACCTTANC CAACGCGMARAACCTTACC ATACGCGARGAACCTTACC Reverse Primer (1064R) CGACRRCCATGCANCACCT	Forward Primers (967F) CTAACCGANGAACCTYACC CNACGCGAAGAACCTTANC CAACGCGMARAACCTTACC ATACGCGARGAACCTTACC Reverse Primer (1064R) CGACRRCCATGCANCACCT	Forward Primers (967F) CTAACCGANGAACCTYACC CNACGCGAAGAACCTTANC CAACGCGMARAACCTTACC ATACGCGARGAACCTTACC Reverse Primer (1064R) CGACRRCCATGCANCACCT	Forward Primers (967F) CTAACCGANGAACCTYACC CNACGCGAAGAACCTTANC CAACGCGMARAACCTTACC ATACGCGARGAACCTTACC Reverse Primer (1064R) CGACRRCCATGCANCACCT	Forward Primers (967F) CTAACCGANGAACCTYACC CNACGCGAAGAACCTTANC CAACGCGMARAACCTTACC ATACGCGARGAACCTTACC Reverse Primer (1064R) CGACRRCCATGCANCACCT	Forward Primers (967F) CTAACCGANGAACCTYACC CNACGCGAAGAACCTTANC CAACGCGMARAACCTTACC ATACGCGARGAACCTTACC Reverse Primer (1064R) CGACRRCCATGCANCACCT	Forward Primers (967F) CTAACCGANGAACCTYACC CNACGCGAAGAACCTTANC CAACGCGMARAACCTTACC ATACGCGARGAACCTTACC Reverse Primer (1064R) CGACRRCCATGCANCACCT	Forward Primers (967F) CTAACCGANGAACCTYACC CNACGCGAAGAACCTTANC CAACGCGMARAACCTTACC ATACGCGARGAACCTTACC Reverse Primer (1064R) CGACRRCCATGCANCACCT	Forward Primers (967F) CTAACCGANGAACCTYACC CNACGCGAAGAACCTTANC CAACGCGMARAACCTTACC ATACGCGARGAACCTTACC Reverse Primer (1064R) CGACRRCCATGCANCACCT	Forward Primers (967F) CTAACCGANGAACCTYACC CNACGCGAAGAACCTTANC CAACGCGMARAACCTTACC ATACGCGARGAACCTTACC Reverse Primer (1064R) CGACRRCCATGCANCACCT	Forward Primers (967F) CTAACCGANGAACCTYACC CNACGCGAAGAACCTTANC CAACGCGMARAACCTTACC ATACGCGARGAACCTTACC Reverse Primer (1064R) CGACRRCCATGCANCACCT	Forward Primers (967F) CTAACCGANGAACCTYACC CNACGCGAAGAACCTTANC CAACGCGMARAACCTTACC ATACGCGARGAACCTTACC Reverse Primer (1064R) CGACRRCCATGCANCACCT	Forward Primers (967F) CTAACCGANGAACCTYACC CNACGCGAAGAACCTTANC CAACGCGMARAACCTTACC ATACGCGARGAACCTTACC Reverse Primer (1064R) CGACRRCCATGCANCACCT	Forward Primers (967F) CTAACCGANGAACCTYACC CNACGCGAAGAACCTTANC CAACGCGMARAACCTTACC ATACGCGARGAACCTTACC Reverse Primer (1064R) CGACRRCCATGCANCACCT	Forward Primers (967F) CTAACCGANGAACCTYACC CNACGCGAAGAACCTTANC CAACGCGMARAACCTTACC ATACGCGARGAACCTTACC Reverse Primer (1064R) CGACRRCCATGCANCACCT	Forward Primers (967F) CTAACCGANGAACCTYACC CNACGCGAAGAACCTTANC CAACGCGMARAACCTTACC ATACGCGARGAACCTTACC Reverse Primer (1064R) CGACRRCCATGCANCACCT	Forward Primers (967F) CTAACCGANGAACCTYACC CNACGCGAAGAACCTTANC CAACGCGMARAACCTTACC ATACGCGARGAACCTTACC Reverse Primer (1064R) CGACRRCCATGCANCACCT	Forward Primers (967F) CTAACCGANGAACCTYACC CNACGCGAAGAACCTTANC CAACGCGMARAACCTTACC ATACGCGARGAACCTTACC Reverse Primer (1064R) CGACRRCCATGCANCACCT	Forward Primers (967F) CTAACCGANGAACCTYACC CNACGCGAAGAACCTTANC CAACGCGMARAACCTTACC ATACGCGARGAACCTTACC Reverse Primer (1064R) CGACRRCCATGCANCACCT	Forward Primers (967F) CTAACCGANGAACCTYACC CNACGCGAAGAACCTTANC CAACGCGMARAACCTTACC ATACGCGARGAACCTTACC Reverse Primer (1064R) CGACRRCCATGCANCACCT	Forward Primers (967F) CTAACCGANGAACCTYACC CNACGCGAAGAACCTTANC CAACGCGMARAACCTTACC ATACGCGARGAACCTTACC Reverse Primer (1064R) CGACRRCCATGCANCACCT	Forward Primers (967F) CTAACCGANGAACCTYACC CNACGCGAAGAACCTTANC CAACGCGMARAACCTTACC ATACGCGARGAACCTTACC Reverse Primer (1064R) CGACRRCCATGCANCACCT	Forward Primers (967F) CTAACCGANGAACCTYACC CNACGCGAAGAACCTTANC CAACGCGMARAACCTTACC ATACGCGARGAACCTTACC Reverse Primer (1064R) CGACRRCCATGCANCACCT	Forward Primers (967F) CTAACCGANGAACCTYACC CNACGCGAAGAACCTTANC CAACGCGMARAACCTTACC ATACGCGARGAACCTTACC Reverse Primer (1064R) CGACRRCCATGCANCACCT
pcr_cond	pcr conditions		1st step: 95°C for 3 min, 20x(95°C for 30 sec, 60°C for 45 sec and 72°C for 45 sec), 72°C for 5 min. 2nd step: 95°C for 3 min, 10x(95°C for 30 sec, 60°C for 45 sec and 72°C for 45 sec) 72°C for 5 min.	1st step: 95°C for 3 min, 20x(95°C for 30 sec, 60°C for 45 sec and 72°C for 45 sec), 72°C for 5 min. 2nd step: 95°C for 3 min, 10x(95°C for 30 sec, 60°C for 45 sec and 72°C for 45 sec) 72°C for 5 min.	1st step: 95°C for 3 min, 20x(95°C for 30 sec, 60°C for 45 sec and 72°C for 45 sec), 72°C for 5 min. 2nd step: 95°C for 3 min, 10x(95°C for 30 sec, 60°C for 45 sec and 72°C for 45 sec) 72°C for 5 min.	1st step: 95°C for 3 min, 20x(95°C for 30 sec, 60°C for 45 sec and 72°C for 45 sec), 72°C for 5 min. 2nd step: 95°C for 3 min, 10x(95°C for 30 sec, 60°C for 45 sec and 72°C for 45 sec) 72°C for 5 min.	1st step: 95°C for 3 min, 20x(95°C for 30 sec, 60°C for 45 sec and 72°C for 45 sec), 72°C for 5 min. 2nd step: 95°C for 3 min, 10x(95°C for 30 sec, 60°C for 45 sec and 72°C for 45 sec) 72°C for 5 min.	1st step: 95°C for 3 min, 20x(95°C for 30 sec, 60°C for 45 sec and 72°C for 45 sec), 72°C for 5 min. 2nd step: 95°C for 3 min, 10x(95°C for 30 sec, 60°C for 45 sec and 72°C for 45 sec) 72°C for 5 min.	1st step: 95°C for 3 min, 20x(95°C for 30 sec, 60°C for 45 sec and 72°C for 45 sec), 72°C for 5 min. 2nd step: 95°C for 3 min, 10x(95°C for 30 sec, 60°C for 45 sec and 72°C for 45 sec) 72°C for 5 min.	1st step: 95°C for 3 min, 20x(95°C for 30 sec, 60°C for 45 sec and 72°C for 45 sec), 72°C for 5 min. 2nd step: 95°C for 3 min, 10x(95°C for 30 sec, 60°C for 45 sec and 72°C for 45 sec) 72°C for 5 min.	1st step: 95°C for 3 min, 20x(95°C for 30 sec, 60°C for 45 sec and 72°C for 45 sec), 72°C for 5 min. 2nd step: 95°C for 3 min, 10x(95°C for 30 sec, 60°C for 45 sec and 72°C for 45 sec) 72°C for 5 min.	1st step: 95°C for 3 min, 20x(95°C for 30 sec, 60°C for 45 sec and 72°C for 45 sec), 72°C for 5 min. 2nd step: 95°C for 3 min, 10x(95°C for 30 sec, 60°C for 45 sec and 72°C for 45 sec) 72°C for 5 min.	1st step: 95°C for 3 min, 20x(95°C for 30 sec, 60°C for 45 sec and 72°C for 45 sec), 72°C for 5 min. 2nd step: 95°C for 3 min, 10x(95°C for 30 sec, 60°C for 45 sec and 72°C for 45 sec) 72°C for 5 min.	1st step: 95°C for 3 min, 20x(95°C for 30 sec, 60°C for 45 sec and 72°C for 45 sec), 72°C for 5 min. 2nd step: 95°C for 3 min, 10x(95°C for 30 sec, 60°C for 45 sec and 72°C for 45 sec) 72°C for 5 min.	1st step: 95°C for 3 min, 20x(95°C for 30 sec, 60°C for 45 sec and 72°C for 45 sec), 72°C for 5 min. 2nd step: 95°C for 3 min, 10x(95°C for 30 sec, 60°C for 45 sec and 72°C for 45 sec) 72°C for 5 min.	1st step: 95°C for 3 min, 20x(95°C for 30 sec, 60°C for 45 sec and 72°C for 45 sec), 72°C for 5 min. 2nd step: 95°C for 3 min, 10x(95°C for 30 sec, 60°C for 45 sec and 72°C for 45 sec) 72°C for 5 min.	1st step: 95°C for 3 min, 20x(95°C for 30 sec, 60°C for 45 sec and 72°C for 45 sec), 72°C for 5 min. 2nd step: 95°C for 3 min, 10x(95°C for 30 sec, 60°C for 45 sec and 72°C for 45 sec) 72°C for 5 min.	1st step: 95°C for 3 min, 20x(95°C for 30 sec, 60°C for 45 sec and 72°C for 45 sec), 72°C for 5 min. 2nd step: 95°C for 3 min, 10x(95°C for 30 sec, 60°C for 45 sec and 72°C for 45 sec) 72°C for 5 min.	1st step: 95°C for 3 min, 20x(95°C for 30 sec, 60°C for 45 sec and 72°C for 45 sec), 72°C for 5 min. 2nd step: 95°C for 3 min, 10x(95°C for 30 sec, 60°C for 45 sec and 72°C for 45 sec) 72°C for 5 min.	1st step: 95°C for 3 min, 20x(95°C for 30 sec, 60°C for 45 sec and 72°C for 45 sec), 72°C for 5 min. 2nd step: 95°C for 3 min, 10x(95°C for 30 sec, 60°C for 45 sec and 72°C for 45 sec) 72°C for 5 min.	1st step: 95°C for 3 min, 20x(95°C for 30 sec, 60°C for 45 sec and 72°C for 45 sec), 72°C for 5 min. 2nd step: 95°C for 3 min, 10x(95°C for 30 sec, 60°C for 45 sec and 72°C for 45 sec) 72°C for 5 min.	1st step: 95°C for 3 min, 20x(95°C for 30 sec, 60°C for 45 sec and 72°C for 45 sec), 72°C for 5 min. 2nd step: 95°C for 3 min, 10x(95°C for 30 sec, 60°C for 45 sec and 72°C for 45 sec) 72°C for 5 min.	1st step: 95°C for 3 min, 20x(95°C for 30 sec, 60°C for 45 sec and 72°C for 45 sec), 72°C for 5 min. 2nd step: 95°C for 3 min, 10x(95°C for 30 sec, 60°C for 45 sec and 72°C for 45 sec) 72°C for 5 min.	1st step: 95°C for 3 min, 20x(95°C for 30 sec, 60°C for 45 sec and 72°C for 45 sec), 72°C for 5 min. 2nd step: 95°C for 3 min, 10x(95°C for 30 sec, 60°C for 45 sec and 72°C for 45 sec) 72°C for 5 min.	1st step: 95°C for 3 min, 20x(95°C for 30 sec, 60°C for 45 sec and 72°C for 45 sec), 72°C for 5 min. 2nd step: 95°C for 3 min, 10x(95°C for 30 sec, 60°C for 45 sec and 72°C for 45 sec) 72°C for 5 min.	1st step: 95°C for 3 min, 20x(95°C for 30 sec, 60°C for 45 sec and 72°C for 45 sec), 72°C for 5 min. 2nd step: 95°C for 3 min, 10x(95°C for 30 sec, 60°C for 45 sec and 72°C for 45 sec) 72°C for 5 min.	1st step: 95°C for 3 min, 20x(95°C for 30 sec, 60°C for 45 sec and 72°C for 45 sec), 72°C for 5 min. 2nd step: 95°C for 3 min, 10x(95°C for 30 sec, 60°C for 45 sec and 72°C for 45 sec) 72°C for 5 min.	1st step: 95°C for 3 min, 20x(95°C for 30 sec, 60°C for 45 sec and 72°C for 45 sec), 72°C for 5 min. 2nd step: 95°C for 3 min, 10x(95°C for 30 sec, 60°C for 45 sec and 72°C for 45 sec) 72°C for 5 min.	1st step: 95°C for 3 min, 20x(95°C for 30 sec, 60°C for 45 sec and 72°C for 45 sec), 72°C for 5 min. 2nd step: 95°C for 3 min, 10x(95°C for 30 sec, 60°C for 45 sec and 72°C for 45 sec) 72°C for 5 min.	1st step: 95°C for 3 min, 20x(95°C for 30 sec, 60°C for 45 sec and 72°C for 45 sec), 72°C for 5 min. 2nd step: 95°C for 3 min, 10x(95°C for 30 sec, 60°C for 45 sec and 72°C for 45 sec) 72°C for 5 min.	1st step: 95°C for 3 min, 20x(95°C for 30 sec, 60°C for 45 sec and 72°C for 45 sec), 72°C for 5 min. 2nd step: 95°C for 3 min, 10x(95°C for 30 sec, 60°C for 45 sec and 72°C for 45 sec) 72°C for 5 min.	1st step: 95°C for 3 min, 20x(95°C for 30 sec, 60°C for 45 sec and 72°C for 45 sec), 72°C for 5 min. 2nd step: 95°C for 3 min, 10x(95°C for 30 sec, 60°C for 45 sec and 72°C for 45 sec) 72°C for 5 min.	1st step: 95°C for 3 min, 20x(95°C for 30 sec, 60°C for 45 sec and 72°C for 45 sec), 72°C for 5 min. 2nd step: 95°C for 3 min, 10x(95°C for 30 sec, 60°C for 45 sec and 72°C for 45 sec) 72°C for 5 min.	1st step: 95°C for 3 min, 20x(95°C for 30 sec, 60°C for 45 sec and 72°C for 45 sec), 72°C for 5 min. 2nd step: 95°C for 3 min, 10x(95°C for 30 sec, 60°C for 45 sec and 72°C for 45 sec) 72°C for 5 min.	1st step: 95°C for 3 min, 20x(95°C for 30 sec, 60°C for 45 sec and 72°C for 45 sec), 72°C for 5 min. 2nd step: 95°C for 3 min, 10x(95°C for 30 sec, 60°C for 45 sec and 72°C for 45 sec) 72°C for 5 min.	1st step: 95°C for 3 min, 20x(95°C for 30 sec, 60°C for 45 sec and 72°C for 45 sec), 72°C for 5 min. 2nd step: 95°C for 3 min, 10x(95°C for 30 sec, 60°C for 45 sec and 72°C for 45 sec) 72°C for 5 min.	1st step: 95°C for 3 min, 20x(95°C for 30 sec, 60°C for 45 sec and 72°C for 45 sec), 72°C for 5 min. 2nd step: 95°C for 3 min, 10x(95°C for 30 sec, 60°C for 45 sec and 72°C for 45 sec) 72°C for 5 min.	1st step: 95°C for 3 min, 20x(95°C for 30 sec, 60°C for 45 sec and 72°C for 45 sec), 72°C for 5 min. 2nd step: 95°C for 3 min, 10x(95°C for 30 sec, 60°C for 45 sec and 72°C for 45 sec) 72°C for 5 min.	1st step: 95°C for 3 min, 20x(95°C for 30 sec, 60°C for 45 sec and 72°C for 45 sec), 72°C for 5 min. 2nd step: 95°C for 3 min, 10x(95°C for 30 sec, 60°C for 45 sec and 72°C for 45 sec) 72°C for 5 min.	1st step: 95°C for 3 min, 20x(95°C for 30 sec, 60°C for 45 sec and 72°C for 45 sec), 72°C for 5 min. 2nd step: 95°C for 3 min, 10x(95°C for 30 sec, 60°C for 45 sec and 72°C for 45 sec) 72°C for 5 min.	1st step: 95°C for 3 min, 20x(95°C for 30 sec, 60°C for 45 sec and 72°C for 45 sec), 72°C for 5 min. 2nd step: 95°C for 3 min, 10x(95°C for 30 sec, 60°C for 45 sec and 72°C for 45 sec) 72°C for 5 min.	1st step: 95°C for 3 min, 20x(95°C for 30 sec, 60°C for 45 sec and 72°C for 45 sec), 72°C for 5 min. 2nd step: 95°C for 3 min, 10x(95°C for 30 sec, 60°C for 45 sec and 72°C for 45 sec) 72°C for 5 min.	1st step: 95°C for 3 min, 20x(95°C for 30 sec, 60°C for 45 sec and 72°C for 45 sec), 72°C for 5 min. 2nd step: 95°C for 3 min, 10x(95°C for 30 sec, 60°C for 45 sec and 72°C for 45 sec) 72°C for 5 min.	1st step: 95°C for 3 min, 20x(95°C for 30 sec, 60°C for 45 sec and 72°C for 45 sec), 72°C for 5 min. 2nd step: 95°C for 3 min, 10x(95°C for 30 sec, 60°C for 45 sec and 72°C for 45 sec) 72°C for 5 min.	1st step: 95°C for 3 min, 20x(95°C for 30 sec, 60°C for 45 sec and 72°C for 45 sec), 72°C for 5 min. 2nd step: 95°C for 3 min, 10x(95°C for 30 sec, 60°C for 45 sec and 72°C for 45 sec) 72°C for 5 min.	1st step: 95°C for 3 min, 20x(95°C for 30 sec, 60°C for 45 sec and 72°C for 45 sec), 72°C for 5 min. 2nd step: 95°C for 3 min, 10x(95°C for 30 sec, 60°C for 45 sec and 72°C for 45 sec) 72°C for 5 min.	1st step: 95°C for 3 min, 20x(95°C for 30 sec, 60°C for 45 sec and 72°C for 45 sec), 72°C for 5 min. 2nd step: 95°C for 3 min, 10x(95°C for 30 sec, 60°C for 45 sec and 72°C for 45 sec) 72°C for 5 min.	1st step: 95°C for 3 min, 20x(95°C for 30 sec, 60°C for 45 sec and 72°C for 45 sec), 72°C for 5 min. 2nd step: 95°C for 3 min, 10x(95°C for 30 sec, 60°C for 45 sec and 72°C for 45 sec) 72°C for 5 min.	1st step: 95°C for 3 min, 20x(95°C for 30 sec, 60°C for 45 sec and 72°C for 45 sec), 72°C for 5 min. 2nd step: 95°C for 3 min, 10x(95°C for 30 sec, 60°C for 45 sec and 72°C for 45 sec) 72°C for 5 min.
seq_quality_check	sequence quality check		PMID: 23799126	PMID: 23799126	PMID: 23799126	PMID: 23799126	PMID: 23799126	PMID: 23799126	PMID: 23799126	PMID: 23799126	PMID: 23799126	PMID: 23799126	PMID: 23799126	PMID: 23799126	PMID: 23799126	PMID: 23799126	PMID: 23799126	PMID: 23799126	PMID: 23799126	PMID: 23799126	PMID: 23799126	PMID: 23799126	PMID: 23799126	PMID: 23799126	PMID: 23799126	PMID: 23799126	PMID: 23799126	PMID: 23799126	PMID: 23799126	PMID: 23799126	PMID: 23799126	PMID: 23799126	PMID: 23799126	PMID: 23799126	PMID: 23799126	PMID: 23799126	PMID: 23799126	PMID: 23799126	PMID: 23799126	PMID: 23799126	PMID: 23799126	PMID: 23799126	PMID: 23799126	PMID: 23799126	PMID: 23799126	PMID: 23799126	PMID: 23799126	PMID: 23799126	PMID: 23799126
sop	relevant standard operating procedures		MBL-JBPC	MBL-JBPC	MBL-JBPC	MBL-JBPC	MBL-JBPC	MBL-JBPC	MBL-JBPC	MBL-JBPC	MBL-JBPC	MBL-JBPC	MBL-JBPC	MBL-JBPC	MBL-JBPC	MBL-JBPC	MBL-JBPC	MBL-JBPC	MBL-JBPC	MBL-JBPC	MBL-JBPC	MBL-JBPC	MBL-JBPC	MBL-JBPC	MBL-JBPC	MBL-JBPC	MBL-JBPC	MBL-JBPC	MBL-JBPC	MBL-JBPC	MBL-JBPC	MBL-JBPC	MBL-JBPC	MBL-JBPC	MBL-JBPC	MBL-JBPC	MBL-JBPC	MBL-JBPC	MBL-JBPC	MBL-JBPC	MBL-JBPC	MBL-JBPC	MBL-JBPC	MBL-JBPC	MBL-JBPC	MBL-JBPC	MBL-JBPC	MBL-JBPC	MBL-JBPC
salinity	salinity	ppt	32	32	32	32	32	32	32	32	32	32	32	32	32	32	32	32	32	32	32	32	32	32	32	32	32	32	32	32	32	32	32	32	32	32	32	32	32	32	32	32	32	32	32	32	32	32	32
temp	temperature	C	19	19	19	19	19	19	19	19	19	19	19	19	19	19	19	19	19	19	19	19	19	19	19	19	19	19	19	19	19	19	19	19	19	19	19	19	19	19	19	19	19	19	19	19	19	19	19
[truncated: 19 more columns]

## Sheet: host associated
Structured Comment Name	Item		F6_A1_3_23	F3_A1_3_23	F2_A1_3_23	F4_A1_3_23	F1_A1_3_23	F2_A1_2_16	F1_A1_2_16	VTS_F5_A1_3_23	F3_A2_3_23	F4_A2_3_23	F2_A2_3_23	F5_A2_3_23	F1_A2_2_16	A2_2_8	VTS_F1_A2_3_23	A3_2_16	F2_A3_2_16	VTS_F1_A3_3_23	VTS_F5_A3_3_23	VTS_F3_A3_3_23	VTS_F2_A3_3_23	F4_A4_3_24	F3_B1_3_23_a	B1_2_11	F3_B1_3_23_b	VTS_F1_B1_3_23	VTS_B1_2_7	VTS_B1_2_7EXTRA	VTS_F2_B1_3_23	VTS_F4_B1_3_23	F3_B2_3_23	F1_B2_3_23_a	F1_B2_2_16	F1_B2_3_23_b	VTS_F5_B2_3_23	VTS_F2_B2_3_23	VTS_F4_B2_3_23	F3_B3_3_23_a	F4_B3_3_23	F5_B3_3_24	F2_B3_3_23	F1_B3_3_23	F2_B3_2_16	F1_B3_2_16	F3_B3_3_23_b	F1_C1_3_23_a	F1_C1_2_16
project_name	project name		Subtle microbiome manipulation using probiotics reduces antibiotic-associated mortality in fish	Subtle microbiome manipulation using probiotics reduces antibiotic-associated mortality in fish	Subtle microbiome manipulation using probiotics reduces antibiotic-associated mortality in fish	Subtle microbiome manipulation using probiotics reduces antibiotic-associated mortality in fish	Subtle microbiome manipulation using probiotics reduces antibiotic-associated mortality in fish	Subtle microbiome manipulation using probiotics reduces antibiotic-associated mortality in fish	Subtle microbiome manipulation using probiotics reduces antibiotic-associated mortality in fish	Subtle microbiome manipulation using probiotics reduces antibiotic-associated mortality in fish	Subtle microbiome manipulation using probiotics reduces antibiotic-associated mortality in fish	Subtle microbiome manipulation using probiotics reduces antibiotic-associated mortality in fish	Subtle microbiome manipulation using probiotics reduces antibiotic-associated mortality in fish	Subtle microbiome manipulation using probiotics reduces antibiotic-associated mortality in fish	Subtle microbiome manipulation using probiotics reduces antibiotic-associated mortality in fish	Subtle microbiome manipulation using probiotics reduces antibiotic-associated mortality in fish	Subtle microbiome manipulation using probiotics reduces antibiotic-associated mortality in fish	Subtle microbiome manipulation using probiotics reduces antibiotic-associated mortality in fish	Subtle microbiome manipulation using probiotics reduces antibiotic-associated mortality in fish	Subtle microbiome manipulation using probiotics reduces antibiotic-associated mortality in fish	Subtle microbiome manipulation using probiotics reduces antibiotic-associated mortality in fish	Subtle microbiome manipulation using probiotics reduces antibiotic-associated mortality in fish	Subtle microbiome manipulation using probiotics reduces antibiotic-associated mortality in fish	Subtle microbiome manipulation using probiotics reduces antibiotic-associated mortality in fish	Subtle microbiome manipulation using probiotics reduces antibiotic-associated mortality in fish	Subtle microbiome manipulation using probiotics reduces antibiotic-associated mortality in fish	Subtle microbiome manipulation using probiotics reduces antibiotic-associated mortality in fish	Subtle microbiome manipulation using probiotics reduces antibiotic-associated mortality in fish	Subtle microbiome manipulation using probiotics reduces antibiotic-associated mortality in fish	Subtle microbiome manipulation using probiotics reduces antibiotic-associated mortality in fish	Subtle microbiome manipulation using probiotics reduces antibiotic-associated mortality in fish	Subtle microbiome manipulation using probiotics reduces antibiotic-associated mortality in fish	Subtle microbiome manipulation using probiotics reduces antibiotic-associated mortality in fish	Subtle microbiome manipulation using probiotics reduces antibiotic-associated mortality in fish	Subtle microbiome manipulation using probiotics reduces antibiotic-associated mortality in fish	Subtle microbiome manipulation using probiotics reduces antibiotic-associated mortality in fish	Subtle microbiome manipulation using probiotics reduces antibiotic-associated mortality in fish	Subtle microbiome manipulation using probiotics reduces antibiotic-associated mortality in fish	Subtle microbiome manipulation using probiotics reduces antibiotic-associated mortality in fish	Subtle microbiome manipulation using probiotics reduces antibiotic-associated mortality in fish	Subtle microbiome manipulation using probiotics reduces antibiotic-associated mortality in fish	Subtle microbiome manipulation using probiotics reduces antibiotic-associated mortality in fish	Subtle microbiome manipulation using probiotics reduces antibiotic-associated mortality in fish	Subtle microbiome manipulation using probiotics reduces antibiotic-associated mortality in fish	Subtle microbiome manipulation using probiotics reduces antibiotic-associated mortality in fish	Subtle microbiome manipulation using probiotics reduces antibiotic-associated mortality in fish	Subtle microbiome manipulation using probiotics reduces antibiotic-associated mortality in fish	Subtle microbiome manipulation using probiotics reduces antibiotic-associated mortality in fish	Subtle microbiome manipulation using probiotics reduces antibiotic-associated mortality in fish
investigation_type	investigation type		bacteria	bacteria	bacteria	bacteria	bacteria	bacteria	bacteria	bacteria	bacteria	bacteria	bacteria	bacteria	bacteria	bacteria	bacteria	bacteria	bacteria	bacteria	bacteria	bacteria	bacteria	bacteria	bacteria	bacteria	bacteria	bacteria	bacteria	bacteria	bacteria	bacteria	bacteria	bacteria	bacteria	bacteria	bacteria	bacteria	bacteria	bacteria	bacteria	bacteria	bacteria	bacteria	bacteria	bacteria	bacteria	bacteria	bacteria
experimental_factor	experimental factor	Treatment (A = Probiotics only, B = Control, C = Antibiotics and Probiotics, D = Antibiotics only)	A	A	A	A	A	A	A	A	A	A	A	A	A	A	A	A	A	A	A	A	A	A	B	B	B	B	B	A	B	B	B	a	B	b	B	B	B	a	B	B	B	B	B	B	b	a	C
geo_loc_name	geographic location (country and/or sea,region)		USA: Rhode Island: URI Blount Aquatic Pathology Lab	USA: Rhode Island: URI Blount Aquatic Pathology Lab	USA: Rhode Island: URI Blount Aquatic Pathology Lab	USA: Rhode Island: URI Blount Aquatic Pathology Lab	USA: Rhode Island: URI Blount Aquatic Pathology Lab	USA: Rhode Island: URI Blount Aquatic Pathology Lab	USA: Rhode Island: URI Blount Aquatic Pathology Lab	USA: Rhode Island: URI Blount Aquatic Pathology Lab	USA: Rhode Island: URI Blount Aquatic Pathology Lab	USA: Rhode Island: URI Blount Aquatic Pathology Lab	USA: Rhode Island: URI Blount Aquatic Pathology Lab	USA: Rhode Island: URI Blount Aquatic Pathology Lab	USA: Rhode Island: URI Blount Aquatic Pathology Lab	USA: Rhode Island: URI Blount Aquatic Pathology Lab	USA: Rhode Island: URI Blount Aquatic Pathology Lab	USA: Rhode Island: URI Blount Aquatic Pathology Lab	USA: Rhode Island: URI Blount Aquatic Pathology Lab	USA: Rhode Island: URI Blount Aquatic Pathology Lab	USA: Rhode Island: URI Blount Aquatic Pathology Lab	USA: Rhode Island: URI Blount Aquatic Pathology Lab	USA: Rhode Island: URI Blount Aquatic Pathology Lab	USA: Rhode Island: URI Blount Aquatic Pathology Lab	USA: Rhode Island: URI Blount Aquatic Pathology Lab	USA: Rhode Island: URI Blount Aquatic Pathology Lab	USA: Rhode Island: URI Blount Aquatic Pathology Lab	USA: Rhode Island: URI Blount Aquatic Pathology Lab	USA: Rhode Island: URI Blount Aquatic Pathology Lab	USA: Rhode Island: URI Blount Aquatic Pathology Lab	USA: Rhode Island: URI Blount Aquatic Pathology Lab	USA: Rhode Island: URI Blount Aquatic Pathology Lab	USA: Rhode Island: URI Blount Aquatic Pathology Lab	USA: Rhode Island: URI Blount Aquatic Pathology Lab	USA: Rhode Island: URI Blount Aquatic Pathology Lab	USA: Rhode Island: URI Blount Aquatic Pathology Lab	USA: Rhode Island: URI Blount Aquatic Pathology Lab	USA: Rhode Island: URI Blount Aquatic Pathology Lab	USA: Rhode Island: URI Blount Aquatic Pathology Lab	USA: Rhode Island: URI Blount Aquatic Pathology Lab	USA: Rhode Island: URI Blount Aquatic Pathology Lab	USA: Rhode Island: URI Blount Aquatic Pathology Lab	USA: Rhode Island: URI Blount Aquatic Pathology Lab	USA: Rhode Island: URI Blount Aquatic Pathology Lab	USA: Rhode Island: URI Blount Aquatic Pathology Lab	USA: Rhode Island: URI Blount Aquatic Pathology Lab	USA: Rhode Island: URI Blount Aquatic Pathology Lab	USA: Rhode Island: URI Blount Aquatic Pathology Lab	USA: Rhode Island: URI Blount Aquatic Pathology Lab
lat_lon	geographic location (latitude and longitude)		41.491 N, 71.420 W	41.491 N, 71.420 W	41.491 N, 71.420 W	41.491 N, 71.420 W	41.491 N, 71.420 W	41.491 N, 71.420 W	41.491 N, 71.420 W	41.491 N, 71.420 W	41.491 N, 71.420 W	41.491 N, 71.420 W	41.491 N, 71.420 W	41.491 N, 71.420 W	41.491 N, 71.420 W	41.491 N, 71.420 W	41.491 N, 71.420 W	41.491 N, 71.420 W	41.491 N, 71.420 W	41.491 N, 71.420 W	41.491 N, 71.420 W	41.491 N, 71.420 W	41.491 N, 71.420 W	41.491 N, 71.420 W	41.491 N, 71.420 W	41.491 N, 71.420 W	41.491 N, 71.420 W	41.491 N, 71.420 W	41.491 N, 71.420 W	41.491 N, 71.420 W	41.491 N, 71.420 W	41.491 N, 71.420 W	41.491 N, 71.420 W	41.491 N, 71.420 W	41.491 N, 71.420 W	41.491 N, 71.420 W	41.491 N, 71.420 W	41.491 N, 71.420 W	41.491 N, 71.420 W	41.491 N, 71.420 W	41.491 N, 71.420 W	41.491 N, 71.420 W	41.491 N, 71.420 W	41.491 N, 71.420 W	41.491 N, 71.420 W	41.491 N, 71.420 W	41.491 N, 71.420 W	41.491 N, 71.420 W	41.491 N, 71.420 W
collection_date	collection date		2015-03-23	2015-03-23	2015-03-23	2015-03-23	2015-03-23	2015-02-16	2015-02-16	2015-03-23	2015-03-23	2015-03-23	2015-03-23	2015-03-23	2015-02-16	2015-02-08	2015-03-23	2015-02-16	2015-02-16	2015-03-23	2015-03-23	2015-03-23	2015-03-23	2015-03-24	2015-03-23	2015-02-11	2015-03-23	2015-03-23	2015-02-07	2015-02-07	2015-03-23	2015-03-23	2015-03-23	2015-03-23	2015-02-16	2015-03-23	2015-03-23	2015-03-23	2015-03-23	2015-03-23	2015-03-23	2015-03-24	2015-03-23	2015-03-23	2015-02-16	2015-02-16	2015-03-23	2015-03-23	2015-02-16
biome	environment (biome)		Aquatic biome (ENVO:00002030)	Aquatic biome (ENVO:00002030)	Aquatic biome (ENVO:00002030)	Aquatic biome (ENVO:00002030)	Aquatic biome (ENVO:00002030)	Aquatic biome (ENVO:00002030)	Aquatic biome (ENVO:00002030)	Aquatic biome (ENVO:00002030)	Aquatic biome (ENVO:00002030)	Aquatic biome (ENVO:00002030)	Aquatic biome (ENVO:00002030)	Aquatic biome (ENVO:00002030)	Aquatic biome (ENVO:00002030)	Aquatic biome (ENVO:00002030)	Aquatic biome (ENVO:00002030)	Aquatic biome (ENVO:00002030)	Aquatic biome (ENVO:00002030)	Aquatic biome (ENVO:00002030)	Aquatic biome (ENVO:00002030)	Aquatic biome (ENVO:00002030)	Aquatic biome (ENVO:00002030)	Aquatic biome (ENVO:00002030)	Aquatic biome (ENVO:00002030)	Aquatic biome (ENVO:00002030)	Aquatic biome (ENVO:00002030)	Aquatic biome (ENVO:00002030)	Aquatic biome (ENVO:00002030)	Aquatic biome (ENVO:00002030)	Aquatic biome (ENVO:00002030)	Aquatic biome (ENVO:00002030)	Aquatic biome (ENVO:00002030)	Aquatic biome (ENVO:00002030)	Aquatic biome (ENVO:00002030)	Aquatic biome (ENVO:00002030)	Aquatic biome (ENVO:00002030)	Aquatic biome (ENVO:00002030)	Aquatic biome (ENVO:00002030)	Aquatic biome (ENVO:00002030)	Aquatic biome (ENVO:00002030)	Aquatic biome (ENVO:00002030)	Aquatic biome (ENVO:00002030)	Aquatic biome (ENVO:00002030)	Aquatic biome (ENVO:00002030)	Aquatic biome (ENVO:00002030)	Aquatic biome (ENVO:00002030)	Aquatic biome (ENVO:00002030)	Aquatic biome (ENVO:00002030)
feature	environment (feature)		fish farm (ENVO:00000294)	fish farm (ENVO:00000294)	fish farm (ENVO:00000294)	fish farm (ENVO:00000294)	fish farm (ENVO:00000294)	fish farm (ENVO:00000294)	fish farm (ENVO:00000294)	fish farm (ENVO:00000294)	fish farm (ENVO:00000294)	fish farm (ENVO:00000294)	fish farm (ENVO:00000294)	fish farm (ENVO:00000294)	fish farm (ENVO:00000294)	fish farm (ENVO:00000294)	fish farm (ENVO:00000294)	fish farm (ENVO:00000294)	fish farm (ENVO:00000294)	fish farm (ENVO:00000294)	fish farm (ENVO:00000294)	fish farm (ENVO:00000294)	fish farm (ENVO:00000294)	fish farm (ENVO:00000294)	fish farm (ENVO:00000294)	fish farm (ENVO:00000294)	fish farm (ENVO:00000294)	fish farm (ENVO:00000294)	fish farm (ENVO:00000294)	fish farm (ENVO:00000294)	fish farm (ENVO:00000294)	fish farm (ENVO:00000294)	fish farm (ENVO:00000294)	fish farm (ENVO:00000294)	fish farm (ENVO:00000294)	fish farm (ENVO:00000294)	fish farm (ENVO:00000294)	fish farm (ENVO:00000294)	fish farm (ENVO:00000294)	fish farm (ENVO:00000294)	fish farm (ENVO:00000294)	fish farm (ENVO:00000294)	fish farm (ENVO:00000294)	fish farm (ENVO:00000294)	fish farm (ENVO:00000294)	fish farm (ENVO:00000294)	fish farm (ENVO:00000294)	fish farm (ENVO:00000294)	fish farm (ENVO:00000294)
material	environment (material)		adult teleost (TAO:0002046)	adult teleost (TAO:0002046)	adult teleost (TAO:0002046)	adult teleost (TAO:0002046)	adult teleost (TAO:0002046)	adult teleost (TAO:0002046)	adult teleost (TAO:0002046)	adult teleost (TAO:0002046)	adult teleost (TAO:0002046)	adult teleost (TAO:0002046)	adult teleost (TAO:0002046)	adult teleost (TAO:0002046)	adult teleost (TAO:0002046)	adult teleost (TAO:0002046)	adult teleost (TAO:0002046)	adult teleost (TAO:0002046)	adult teleost (TAO:0002046)	adult teleost (TAO:0002046)	adult teleost (TAO:0002046)	adult teleost (TAO:0002046)	adult teleost (TAO:0002046)	adult teleost (TAO:0002046)	adult teleost (TAO:0002046)	adult teleost (TAO:0002046)	adult teleost (TAO:0002046)	adult teleost (TAO:0002046)	adult teleost (TAO:0002046)	adult teleost (TAO:0002046)	adult teleost (TAO:0002046)	adult teleost (TAO:0002046)	adult teleost (TAO:0002046)	adult teleost (TAO:0002046)	adult teleost (TAO:0002046)	adult teleost (TAO:0002046)	adult teleost (TAO:0002046)	adult teleost (TAO:0002046)	adult teleost (TAO:0002046)	adult teleost (TAO:0002046)	adult teleost (TAO:0002046)	adult teleost (TAO:0002046)	adult teleost (TAO:0002046)	adult teleost (TAO:0002046)	adult teleost (TAO:0002046)	adult teleost (TAO:0002046)	adult teleost (TAO:0002046)	adult teleost (TAO:0002046)	adult teleost (TAO:0002046)
env_package	environmental package		host-associated	host-associated	host-associated	host-associated	host-associated	host-associated	host-associated	host-associated	host-associated	host-associated	host-associated	host-associated	host-associated	host-associated	host-associated	host-associated	host-associated	host-associated	host-associated	host-associated	host-associated	host-associated	host-associated	host-associated	host-associated	host-associated	host-associated	host-associated	host-associated	host-associated	host-associated	host-associated	host-associated	host-associated	host-associated	host-associated	host-associated	host-associated	host-associated	host-associated	host-associated	host-associated	host-associated	host-associated	host-associated	host-associated	host-associated
submit to INSDC	SRA Project ID		PRJNA362181	PRJNA362181	PRJNA362181	PRJNA362181	PRJNA362181	PRJNA362181	PRJNA362181	PRJNA362181	PRJNA362181	PRJNA362181	PRJNA362181	PRJNA362181	PRJNA362181	PRJNA362181	PRJNA362181	PRJNA362181	PRJNA362181	PRJNA362181	PRJNA362181	PRJNA362181	PRJNA362181	PRJNA362181	PRJNA362181	PRJNA362181	PRJNA362181	PRJNA362181	PRJNA362181	PRJNA362181	PRJNA362181	PRJNA362181	PRJNA362181	PRJNA362181	PRJNA362181	PRJNA362181	PRJNA362181	PRJNA362181	PRJNA362181	PRJNA362181	PRJNA362181	PRJNA362181	PRJNA362181	PRJNA362181	PRJNA362181	PRJNA362181	PRJNA362181	PRJNA362181	PRJNA362181
subspecf_gen_lin	subspecific genetic lineage		Poecilia sphenops	Poecilia sphenops	Poecilia sphenops	Poecilia sphenops	Poecilia sphenops	Poecilia sphenops	Poecilia sphenops	Poecilia sphenops	Poecilia sphenops	Poecilia sphenops	Poecilia sphenops	Poecilia sphenops	Poecilia sphenops	Poecilia sphenops	Poecilia sphenops	Poecilia sphenops	Poecilia sphenops	Poecilia sphenops	Poecilia sphenops	Poecilia sphenops	Poecilia sphenops	Poecilia sphenops	Poecilia sphenops	Poecilia sphenops	Poecilia sphenops	Poecilia sphenops	Poecilia sphenops	Poecilia sphenops	Poecilia sphenops	Poecilia sphenops	Poecilia sphenops	Poecilia sphenops	Poecilia sphenops	Poecilia sphenops	Poecilia sphenops	Poecilia sphenops	Poecilia sphenops	Poecilia sphenops	Poecilia sphenops	Poecilia sphenops	Poecilia sphenops	Poecilia sphenops	Poecilia sphenops	Poecilia sphenops	Poecilia sphenops	Poecilia sphenops	Poecilia sphenops
biotic_relationship	observed biotic relationship		free living	free living	free living	free living	free living	free living	free living	free living	free living	free living	free living	free living	free living	free living	free living	free living	free living	free living	free living	free living	free living	free living	free living	free living	free living	free living	free living	free living	free living	free living	free living	free living	free living	free living	free living	free living	free living	free living	free living	free living	free living	free living	free living	free living	free living	free living	free living
rel_to_oxygen	relationship to oxygen		obligate aerobe	obligate aerobe	obligate aerobe	obligate aerobe	obligate aerobe	obligate aerobe	obligate aerobe	obligate aerobe	obligate aerobe	obligate aerobe	obligate aerobe	obligate aerobe	obligate aerobe	obligate aerobe	obligate aerobe	obligate aerobe	obligate aerobe	obligate aerobe	obligate aerobe	obligate aerobe	obligate aerobe	obligate aerobe	obligate aerobe	obligate aerobe	obligate aerobe	obligate aerobe	obligate aerobe	obligate aerobe	obligate aerobe	obligate aerobe	obligate aerobe	obligate aerobe	obligate aerobe	obligate aerobe	obligate aerobe	obligate aerobe	obligate aerobe	obligate aerobe	obligate aerobe	obligate aerobe	obligate aerobe	obligate aerobe	obligate aerobe	obligate aerobe	obligate aerobe	obligate aerobe	obligate aerobe
samp_collect_device	sample collection device or method		dissection	dissection	dissection	dissection	dissection	dissection	dissection	dissection	dissection	dissection	dissection	dissection	dissection	dissection	dissection	dissection	dissection	dissection	dissection	dissection	dissection	dissection	dissection	dissection	dissection	dissection	dissection	dissection	dissection	dissection	dissection	dissection	dissection	dissection	dissection	dissection	dissection	dissection	dissection	dissection	dissection	dissection	dissection	dissection	dissection	dissection	dissection
nucl_acid_ext	nucleic acid extraction		MoBio PowerBiofilm	MoBio PowerBiofilm	MoBio PowerBiofilm	MoBio PowerBiofilm	MoBio PowerBiofilm	MoBio PowerBiofilm	MoBio PowerBiofilm	MoBio PowerBiofilm	MoBio PowerBiofilm	MoBio PowerBiofilm	MoBio PowerBiofilm	MoBio PowerBiofilm	MoBio PowerBiofilm	MoBio PowerBiofilm	MoBio PowerBiofilm	MoBio PowerBiofilm	MoBio PowerBiofilm	MoBio PowerBiofilm	MoBio PowerBiofilm	MoBio PowerBiofilm	MoBio PowerBiofilm	MoBio PowerBiofilm	MoBio PowerBiofilm	MoBio PowerBiofilm	MoBio PowerBiofilm	MoBio PowerBiofilm	MoBio PowerBiofilm	MoBio PowerBiofilm	MoBio PowerBiofilm	MoBio PowerBiofilm	MoBio PowerBiofilm	MoBio PowerBiofilm	MoBio PowerBiofilm	MoBio PowerBiofilm	MoBio PowerBiofilm	MoBio PowerBiofilm	MoBio PowerBiofilm	MoBio PowerBiofilm	MoBio PowerBiofilm	MoBio PowerBiofilm	MoBio PowerBiofilm	MoBio PowerBiofilm	MoBio PowerBiofilm	MoBio PowerBiofilm	MoBio PowerBiofilm	MoBio PowerBiofilm	MoBio PowerBiofilm
lib_const_meth	library construction method		Fusion 2-step amplification	Fusion 2-step amplification	Fusion 2-step amplification	Fusion 2-step amplification	Fusion 2-step amplification	Fusion 2-step amplification	Fusion 2-step amplification	Fusion 2-step amplification	Fusion 2-step amplification	Fusion 2-step amplification	Fusion 2-step amplification	Fusion 2-step amplification	Fusion 2-step amplification	Fusion 2-step amplification	Fusion 2-step amplification	Fusion 2-step amplification	Fusion 2-step amplification	Fusion 2-step amplification	Fusion 2-step amplification	Fusion 2-step amplification	Fusion 2-step amplification	Fusion 2-step amplification	Fusion 2-step amplification	Fusion 2-step amplification	Fusion 2-step amplification	Fusion 2-step amplification	Fusion 2-step amplification	Fusion 2-step amplification	Fusion 2-step amplification	Fusion 2-step amplification	Fusion 2-step amplification	Fusion 2-step amplification	Fusion 2-step amplification	Fusion 2-step amplification	Fusion 2-step amplification	Fusion 2-step amplification	Fusion 2-step amplification	Fusion 2-step amplification	Fusion 2-step amplification	Fusion 2-step amplification	Fusion 2-step amplification	Fusion 2-step amplification	Fusion 2-step amplification	Fusion 2-step amplification	Fusion 2-step amplification	Fusion 2-step amplification	Fusion 2-step amplification
target_gene	target gene		16S rRNA	16S rRNA	16S rRNA	16S rRNA	16S rRNA	16S rRNA	16S rRNA	16S rRNA	16S rRNA	16S rRNA	16S rRNA	16S rRNA	16S rRNA	16S rRNA	16S rRNA	16S rRNA	16S rRNA	16S rRNA	16S rRNA	16S rRNA	16S rRNA	16S rRNA	16S rRNA	16S rRNA	16S rRNA	16S rRNA	16S rRNA	16S rRNA	16S rRNA	16S rRNA	16S rRNA	16S rRNA	16S rRNA	16S rRNA	16S rRNA	16S rRNA	16S rRNA	16S rRNA	16S rRNA	16S rRNA	16S rRNA	16S rRNA	16S rRNA	16S rRNA	16S rRNA	16S rRNA	16S rRNA
target_subfragment	target subfragment		v6	v6	v6	v6	v6	v6	v6	v6	v6	v6	v6	v6	v6	v6	v6	v6	v6	v6	v6	v6	v6	v6	v6	v6	v6	v6	v6	v6	v6	v6	v6	v6	v6	v6	v6	v6	v6	v6	v6	v6	v6	v6	v6	v6	v6	v6	v6
seq_meth	sequencing method		Illumina HiSeq	Illumina HiSeq	Illumina HiSeq	Illumina HiSeq	Illumina HiSeq	Illumina HiSeq	Illumina HiSeq	Illumina HiSeq	Illumina HiSeq	Illumina HiSeq	Illumina HiSeq	Illumina HiSeq	Illumina HiSeq	Illumina HiSeq	Illumina HiSeq	Illumina HiSeq	Illumina HiSeq	Illumina HiSeq	Illumina HiSeq	Illumina HiSeq	Illumina HiSeq	Illumina HiSeq	Illumina HiSeq	Illumina HiSeq	Illumina HiSeq	Illumina HiSeq	Illumina HiSeq	Illumina HiSeq	Illumina HiSeq	Illumina HiSeq	Illumina HiSeq	Illumina HiSeq	Illumina HiSeq	Illumina HiSeq	Illumina HiSeq	Illumina HiSeq	Illumina HiSeq	Illumina HiSeq	Illumina HiSeq	Illumina HiSeq	Illumina HiSeq	Illumina HiSeq	Illumina HiSeq	Illumina HiSeq	Illumina HiSeq	Illumina HiSeq	Illumina HiSeq
pcr_primers	pcr primers		Forward Primers (967F) CTAACCGANGAACCTYACC CNACGCGAAGAACCTTANC CAACGCGMARAACCTTACC ATACGCGARGAACCTTACC Reverse Primer (1064R) CGACRRCCATGCANCACCT	Forward Primers (967F) CTAACCGANGAACCTYACC CNACGCGAAGAACCTTANC CAACGCGMARAACCTTACC ATACGCGARGAACCTTACC Reverse Primer (1064R) CGACRRCCATGCANCACCT	Forward Primers (967F) CTAACCGANGAACCTYACC CNACGCGAAGAACCTTANC CAACGCGMARAACCTTACC ATACGCGARGAACCTTACC Reverse Primer (1064R) CGACRRCCATGCANCACCT	Forward Primers (967F) CTAACCGANGAACCTYACC CNACGCGAAGAACCTTANC CAACGCGMARAACCTTACC ATACGCGARGAACCTTACC Reverse Primer (1064R) CGACRRCCATGCANCACCT	Forward Primers (967F) CTAACCGANGAACCTYACC CNACGCGAAGAACCTTANC CAACGCGMARAACCTTACC ATACGCGARGAACCTTACC Reverse Primer (1064R) CGACRRCCATGCANCACCT	Forward Primers (967F) CTAACCGANGAACCTYACC CNACGCGAAGAACCTTANC CAACGCGMARAACCTTACC ATACGCGARGAACCTTACC Reverse Primer (1064R) CGACRRCCATGCANCACCT	Forward Primers (967F) CTAACCGANGAACCTYACC CNACGCGAAGAACCTTANC CAACGCGMARAACCTTACC ATACGCGARGAACCTTACC Reverse Primer (1064R) CGACRRCCATGCANCACCT	Forward Primers (967F) CTAACCGANGAACCTYACC CNACGCGAAGAACCTTANC CAACGCGMARAACCTTACC ATACGCGARGAACCTTACC Reverse Primer (1064R) CGACRRCCATGCANCACCT	Forward Primers (967F) CTAACCGANGAACCTYACC CNACGCGAAGAACCTTANC CAACGCGMARAACCTTACC ATACGCGARGAACCTTACC Reverse Primer (1064R) CGACRRCCATGCANCACCT	Forward Primers (967F) CTAACCGANGAACCTYACC CNACGCGAAGAACCTTANC CAACGCGMARAACCTTACC ATACGCGARGAACCTTACC Reverse Primer (1064R) CGACRRCCATGCANCACCT	Forward Primers (967F) CTAACCGANGAACCTYACC CNACGCGAAGAACCTTANC CAACGCGMARAACCTTACC ATACGCGARGAACCTTACC Reverse Primer (1064R) CGACRRCCATGCANCACCT	Forward Primers (967F) CTAACCGANGAACCTYACC CNACGCGAAGAACCTTANC CAACGCGMARAACCTTACC ATACGCGARGAACCTTACC Reverse Primer (1064R) CGACRRCCATGCANCACCT	Forward Primers (967F) CTAACCGANGAACCTYACC CNACGCGAAGAACCTTANC CAACGCGMARAACCTTACC ATACGCGARGAACCTTACC Reverse Primer (1064R) CGACRRCCATGCANCACCT	Forward Primers (967F) CTAACCGANGAACCTYACC CNACGCGAAGAACCTTANC CAACGCGMARAACCTTACC ATACGCGARGAACCTTACC Reverse Primer (1064R) CGACRRCCATGCANCACCT	Forward Primers (967F) CTAACCGANGAACCTYACC CNACGCGAAGAACCTTANC CAACGCGMARAACCTTACC ATACGCGARGAACCTTACC Reverse Primer (1064R) CGACRRCCATGCANCACCT	Forward Primers (967F) CTAACCGANGAACCTYACC CNACGCGAAGAACCTTANC CAACGCGMARAACCTTACC ATACGCGARGAACCTTACC Reverse Primer (1064R) CGACRRCCATGCANCACCT	Forward Primers (967F) CTAACCGANGAACCTYACC CNACGCGAAGAACCTTANC CAACGCGMARAACCTTACC ATACGCGARGAACCTTACC Reverse Primer (1064R) CGACRRCCATGCANCACCT	Forward Primers (967F) CTAACCGANGAACCTYACC CNACGCGAAGAACCTTANC CAACGCGMARAACCTTACC ATACGCGARGAACCTTACC Reverse Primer (1064R) CGACRRCCATGCANCACCT	Forward Primers (967F) CTAACCGANGAACCTYACC CNACGCGAAGAACCTTANC CAACGCGMARAACCTTACC ATACGCGARGAACCTTACC Reverse Primer (1064R) CGACRRCCATGCANCACCT	Forward Primers (967F) CTAACCGANGAACCTYACC CNACGCGAAGAACCTTANC CAACGCGMARAACCTTACC ATACGCGARGAACCTTACC Reverse Primer (1064R) CGACRRCCATGCANCACCT	Forward Primers (967F) CTAACCGANGAACCTYACC CNACGCGAAGAACCTTANC CAACGCGMARAACCTTACC ATACGCGARGAACCTTACC Reverse Primer (1064R) CGACRRCCATGCANCACCT	Forward Primers (967F) CTAACCGANGAACCTYACC CNACGCGAAGAACCTTANC CAACGCGMARAACCTTACC ATACGCGARGAACCTTACC Reverse Primer (1064R) CGACRRCCATGCANCACCT	Forward Primers (967F) CTAACCGANGAACCTYACC CNACGCGAAGAACCTTANC CAACGCGMARAACCTTACC ATACGCGARGAACCTTACC Reverse Primer (1064R) CGACRRCCATGCANCACCT	Forward Primers (967F) CTAACCGANGAACCTYACC CNACGCGAAGAACCTTANC CAACGCGMARAACCTTACC ATACGCGARGAACCTTACC Reverse Primer (1064R) CGACRRCCATGCANCACCT	Forward Primers (967F) CTAACCGANGAACCTYACC CNACGCGAAGAACCTTANC CAACGCGMARAACCTTACC ATACGCGARGAACCTTACC Reverse Primer (1064R) CGACRRCCATGCANCACCT	Forward Primers (967F) CTAACCGANGAACCTYACC CNACGCGAAGAACCTTANC CAACGCGMARAACCTTACC ATACGCGARGAACCTTACC Reverse Primer (1064R) CGACRRCCATGCANCACCT	Forward Primers (967F) CTAACCGANGAACCTYACC CNACGCGAAGAACCTTANC CAACGCGMARAACCTTACC ATACGCGARGAACCTTACC Reverse Primer (1064R) CGACRRCCATGCANCACCT	Forward Primers (967F) CTAACCGANGAACCTYACC CNACGCGAAGAACCTTANC CAACGCGMARAACCTTACC ATACGCGARGAACCTTACC Reverse Primer (1064R) CGACRRCCATGCANCACCT	Forward Primers (967F) CTAACCGANGAACCTYACC CNACGCGAAGAACCTTANC CAACGCGMARAACCTTACC ATACGCGARGAACCTTACC Reverse Primer (1064R) CGACRRCCATGCANCACCT	Forward Primers (967F) CTAACCGANGAACCTYACC CNACGCGAAGAACCTTANC CAACGCGMARAACCTTACC ATACGCGARGAACCTTACC Reverse Primer (1064R) CGACRRCCATGCANCACCT	Forward Primers (967F) CTAACCGANGAACCTYACC CNACGCGAAGAACCTTANC CAACGCGMARAACCTTACC ATACGCGARGAACCTTACC Reverse Primer (1064R) CGACRRCCATGCANCACCT	Forward Primers (967F) CTAACCGANGAACCTYACC CNACGCGAAGAACCTTANC CAACGCGMARAACCTTACC ATACGCGARGAACCTTACC Reverse Primer (1064R) CGACRRCCATGCANCACCT	Forward Primers (967F) CTAACCGANGAACCTYACC CNACGCGAAGAACCTTANC CAACGCGMARAACCTTACC ATACGCGARGAACCTTACC Reverse Primer (1064R) CGACRRCCATGCANCACCT	Forward Primers (967F) CTAACCGANGAACCTYACC CNACGCGAAGAACCTTANC CAACGCGMARAACCTTACC ATACGCGARGAACCTTACC Reverse Primer (1064R) CGACRRCCATGCANCACCT	Forward Primers (967F) CTAACCGANGAACCTYACC CNACGCGAAGAACCTTANC CAACGCGMARAACCTTACC ATACGCGARGAACCTTACC Reverse Primer (1064R) CGACRRCCATGCANCACCT	Forward Primers (967F) CTAACCGANGAACCTYACC CNACGCGAAGAACCTTANC CAACGCGMARAACCTTACC ATACGCGARGAACCTTACC Reverse Primer (1064R) CGACRRCCATGCANCACCT	Forward Primers (967F) CTAACCGANGAACCTYACC CNACGCGAAGAACCTTANC CAACGCGMARAACCTTACC ATACGCGARGAACCTTACC Reverse Primer (1064R) CGACRRCCATGCANCACCT	Forward Primers (967F) CTAACCGANGAACCTYACC CNACGCGAAGAACCTTANC CAACGCGMARAACCTTACC ATACGCGARGAACCTTACC Reverse Primer (1064R) CGACRRCCATGCANCACCT	Forward Primers (967F) CTAACCGANGAACCTYACC CNACGCGAAGAACCTTANC CAACGCGMARAACCTTACC ATACGCGARGAACCTTACC Reverse Primer (1064R) CGACRRCCATGCANCACCT	Forward Primers (967F) CTAACCGANGAACCTYACC CNACGCGAAGAACCTTANC CAACGCGMARAACCTTACC ATACGCGARGAACCTTACC Reverse Primer (1064R) CGACRRCCATGCANCACCT	Forward Primers (967F) CTAACCGANGAACCTYACC CNACGCGAAGAACCTTANC CAACGCGMARAACCTTACC ATACGCGARGAACCTTACC Reverse Primer (1064R) CGACRRCCATGCANCACCT	Forward Primers (967F) CTAACCGANGAACCTYACC CNACGCGAAGAACCTTANC CAACGCGMARAACCTTACC ATACGCGARGAACCTTACC Reverse Primer (1064R) CGACRRCCATGCANCACCT	Forward Primers (967F) CTAACCGANGAACCTYACC CNACGCGAAGAACCTTANC CAACGCGMARAACCTTACC ATACGCGARGAACCTTACC Reverse Primer (1064R) CGACRRCCATGCANCACCT	Forward Primers (967F) CTAACCGANGAACCTYACC CNACGCGAAGAACCTTANC CAACGCGMARAACCTTACC ATACGCGARGAACCTTACC Reverse Primer (1064R) CGACRRCCATGCANCACCT	Forward Primers (967F) CTAACCGANGAACCTYACC CNACGCGAAGAACCTTANC CAACGCGMARAACCTTACC ATACGCGARGAACCTTACC Reverse Primer (1064R) CGACRRCCATGCANCACCT	Forward Primers (967F) CTAACCGANGAACCTYACC CNACGCGAAGAACCTTANC CAACGCGMARAACCTTACC ATACGCGARGAACCTTACC Reverse Primer (1064R) CGACRRCCATGCANCACCT	Forward Primers (967F) CTAACCGANGAACCTYACC CNACGCGAAGAACCTTANC CAACGCGMARAACCTTACC ATACGCGARGAACCTTACC Reverse Primer (1064R) CGACRRCCATGCANCACCT
pcr_cond	pcr conditions		1st step: 95°C for 3 min, 20x(95°C for 30 sec, 60°C for 45 sec and 72°C for 45 sec), 72°C for 5 min. 2nd step: 95°C for 3 min, 10x(95°C for 30 sec, 60°C for 45 sec and 72°C for 45 sec) 72°C for 5 min.	1st step: 95°C for 3 min, 20x(95°C for 30 sec, 60°C for 45 sec and 72°C for 45 sec), 72°C for 5 min. 2nd step: 95°C for 3 min, 10x(95°C for 30 sec, 60°C for 45 sec and 72°C for 45 sec) 72°C for 5 min.	1st step: 95°C for 3 min, 20x(95°C for 30 sec, 60°C for 45 sec and 72°C for 45 sec), 72°C for 5 min. 2nd step: 95°C for 3 min, 10x(95°C for 30 sec, 60°C for 45 sec and 72°C for 45 sec) 72°C for 5 min.	1st step: 95°C for 3 min, 20x(95°C for 30 sec, 60°C for 45 sec and 72°C for 45 sec), 72°C for 5 min. 2nd step: 95°C for 3 min, 10x(95°C for 30 sec, 60°C for 45 sec and 72°C for 45 sec) 72°C for 5 min.	1st step: 95°C for 3 min, 20x(95°C for 30 sec, 60°C for 45 sec and 72°C for 45 sec), 72°C for 5 min. 2nd step: 95°C for 3 min, 10x(95°C for 30 sec, 60°C for 45 sec and 72°C for 45 sec) 72°C for 5 min.	1st step: 95°C for 3 min, 20x(95°C for 30 sec, 60°C for 45 sec and 72°C for 45 sec), 72°C for 5 min. 2nd step: 95°C for 3 min, 10x(95°C for 30 sec, 60°C for 45 sec and 72°C for 45 sec) 72°C for 5 min.	1st step: 95°C for 3 min, 20x(95°C for 30 sec, 60°C for 45 sec and 72°C for 45 sec), 72°C for 5 min. 2nd step: 95°C for 3 min, 10x(95°C for 30 sec, 60°C for 45 sec and 72°C for 45 sec) 72°C for 5 min.	1st step: 95°C for 3 min, 20x(95°C for 30 sec, 60°C for 45 sec and 72°C for 45 sec), 72°C for 5 min. 2nd step: 95°C for 3 min, 10x(95°C for 30 sec, 60°C for 45 sec and 72°C for 45 sec) 72°C for 5 min.	1st step: 95°C for 3 min, 20x(95°C for 30 sec, 60°C for 45 sec and 72°C for 45 sec), 72°C for 5 min. 2nd step: 95°C for 3 min, 10x(95°C for 30 sec, 60°C for 45 sec and 72°C for 45 sec) 72°C for 5 min.	1st step: 95°C for 3 min, 20x(95°C for 30 sec, 60°C for 45 sec and 72°C for 45 sec), 72°C for 5 min. 2nd step: 95°C for 3 min, 10x(95°C for 30 sec, 60°C for 45 sec and 72°C for 45 sec) 72°C for 5 min.	1st step: 95°C for 3 min, 20x(95°C for 30 sec, 60°C for 45 sec and 72°C for 45 sec), 72°C for 5 min. 2nd step: 95°C for 3 min, 10x(95°C for 30 sec, 60°C for 45 sec and 72°C for 45 sec) 72°C for 5 min.	1st step: 95°C for 3 min, 20x(95°C for 30 sec, 60°C for 45 sec and 72°C for 45 sec), 72°C for 5 min. 2nd step: 95°C for 3 min, 10x(95°C for 30 sec, 60°C for 45 sec and 72°C for 45 sec) 72°C for 5 min.	1st step: 95°C for 3 min, 20x(95°C for 30 sec, 60°C for 45 sec and 72°C for 45 sec), 72°C for 5 min. 2nd step: 95°C for 3 min, 10x(95°C for 30 sec, 60°C for 45 sec and 72°C for 45 sec) 72°C for 5 min.	1st step: 95°C for 3 min, 20x(95°C for 30 sec, 60°C for 45 sec and 72°C for 45 sec), 72°C for 5 min. 2nd step: 95°C for 3 min, 10x(95°C for 30 sec, 60°C for 45 sec and 72°C for 45 sec) 72°C for 5 min.	1st step: 95°C for 3 min, 20x(95°C for 30 sec, 60°C for 45 sec and 72°C for 45 sec), 72°C for 5 min. 2nd step: 95°C for 3 min, 10x(95°C for 30 sec, 60°C for 45 sec and 72°C for 45 sec) 72°C for 5 min.	1st step: 95°C for 3 min, 20x(95°C for 30 sec, 60°C for 45 sec and 72°C for 45 sec), 72°C for 5 min. 2nd step: 95°C for 3 min, 10x(95°C for 30 sec, 60°C for 45 sec and 72°C for 45 sec) 72°C for 5 min.	1st step: 95°C for 3 min, 20x(95°C for 30 sec, 60°C for 45 sec and 72°C for 45 sec), 72°C for 5 min. 2nd step: 95°C for 3 min, 10x(95°C for 30 sec, 60°C for 45 sec and 72°C for 45 sec) 72°C for 5 min.	1st step: 95°C for 3 min, 20x(95°C for 30 sec, 60°C for 45 sec and 72°C for 45 sec), 72°C for 5 min. 2nd step: 95°C for 3 min, 10x(95°C for 30 sec, 60°C for 45 sec and 72°C for 45 sec) 72°C for 5 min.	1st step: 95°C for 3 min, 20x(95°C for 30 sec, 60°C for 45 sec and 72°C for 45 sec), 72°C for 5 min. 2nd step: 95°C for 3 min, 10x(95°C for 30 sec, 60°C for 45 sec and 72°C for 45 sec) 72°C for 5 min.	1st step: 95°C for 3 min, 20x(95°C for 30 sec, 60°C for 45 sec and 72°C for 45 sec), 72°C for 5 min. 2nd step: 95°C for 3 min, 10x(95°C for 30 sec, 60°C for 45 sec and 72°C for 45 sec) 72°C for 5 min.	1st step: 95°C for 3 min, 20x(95°C for 30 sec, 60°C for 45 sec and 72°C for 45 sec), 72°C for 5 min. 2nd step: 95°C for 3 min, 10x(95°C for 30 sec, 60°C for 45 sec and 72°C for 45 sec) 72°C for 5 min.	1st step: 95°C for 3 min, 20x(95°C for 30 sec, 60°C for 45 sec and 72°C for 45 sec), 72°C for 5 min. 2nd step: 95°C for 3 min, 10x(95°C for 30 sec, 60°C for 45 sec and 72°C for 45 sec) 72°C for 5 min.	1st step: 95°C for 3 min, 20x(95°C for 30 sec, 60°C for 45 sec and 72°C for 45 sec), 72°C for 5 min. 2nd step: 95°C for 3 min, 10x(95°C for 30 sec, 60°C for 45 sec and 72°C for 45 sec) 72°C for 5 min.	1st step: 95°C for 3 min, 20x(95°C for 30 sec, 60°C for 45 sec and 72°C for 45 sec), 72°C for 5 min. 2nd step: 95°C for 3 min, 10x(95°C for 30 sec, 60°C for 45 sec and 72°C for 45 sec) 72°C for 5 min.	1st step: 95°C for 3 min, 20x(95°C for 30 sec, 60°C for 45 sec and 72°C for 45 sec), 72°C for 5 min. 2nd step: 95°C for 3 min, 10x(95°C for 30 sec, 60°C for 45 sec and 72°C for 45 sec) 72°C for 5 min.	1st step: 95°C for 3 min, 20x(95°C for 30 sec, 60°C for 45 sec and 72°C for 45 sec), 72°C for 5 min. 2nd step: 95°C for 3 min, 10x(95°C for 30 sec, 60°C for 45 sec and 72°C for 45 sec) 72°C for 5 min.	1st step: 95°C for 3 min, 20x(95°C for 30 sec, 60°C for 45 sec and 72°C for 45 sec), 72°C for 5 min. 2nd step: 95°C for 3 min, 10x(95°C for 30 sec, 60°C for 45 sec and 72°C for 45 sec) 72°C for 5 min.	1st step: 95°C for 3 min, 20x(95°C for 30 sec, 60°C for 45 sec and 72°C for 45 sec), 72°C for 5 min. 2nd step: 95°C for 3 min, 10x(95°C for 30 sec, 60°C for 45 sec and 72°C for 45 sec) 72°C for 5 min.	1st step: 95°C for 3 min, 20x(95°C for 30 sec, 60°C for 45 sec and 72°C for 45 sec), 72°C for 5 min. 2nd step: 95°C for 3 min, 10x(95°C for 30 sec, 60°C for 45 sec and 72°C for 45 sec) 72°C for 5 min.	1st step: 95°C for 3 min, 20x(95°C for 30 sec, 60°C for 45 sec and 72°C for 45 sec), 72°C for 5 min. 2nd step: 95°C for 3 min, 10x(95°C for 30 sec, 60°C for 45 sec and 72°C for 45 sec) 72°C for 5 min.	1st step: 95°C for 3 min, 20x(95°C for 30 sec, 60°C for 45 sec and 72°C for 45 sec), 72°C for 5 min. 2nd step: 95°C for 3 min, 10x(95°C for 30 sec, 60°C for 45 sec and 72°C for 45 sec) 72°C for 5 min.	1st step: 95°C for 3 min, 20x(95°C for 30 sec, 60°C for 45 sec and 72°C for 45 sec), 72°C for 5 min. 2nd step: 95°C for 3 min, 10x(95°C for 30 sec, 60°C for 45 sec and 72°C for 45 sec) 72°C for 5 min.	1st step: 95°C for 3 min, 20x(95°C for 30 sec, 60°C for 45 sec and 72°C for 45 sec), 72°C for 5 min. 2nd step: 95°C for 3 min, 10x(95°C for 30 sec, 60°C for 45 sec and 72°C for 45 sec) 72°C for 5 min.	1st step: 95°C for 3 min, 20x(95°C for 30 sec, 60°C for 45 sec and 72°C for 45 sec), 72°C for 5 min. 2nd step: 95°C for 3 min, 10x(95°C for 30 sec, 60°C for 45 sec and 72°C for 45 sec) 72°C for 5 min.	1st step: 95°C for 3 min, 20x(95°C for 30 sec, 60°C for 45 sec and 72°C for 45 sec), 72°C for 5 min. 2nd step: 95°C for 3 min, 10x(95°C for 30 sec, 60°C for 45 sec and 72°C for 45 sec) 72°C for 5 min.	1st step: 95°C for 3 min, 20x(95°C for 30 sec, 60°C for 45 sec and 72°C for 45 sec), 72°C for 5 min. 2nd step: 95°C for 3 min, 10x(95°C for 30 sec, 60°C for 45 sec and 72°C for 45 sec) 72°C for 5 min.	1st step: 95°C for 3 min, 20x(95°C for 30 sec, 60°C for 45 sec and 72°C for 45 sec), 72°C for 5 min. 2nd step: 95°C for 3 min, 10x(95°C for 30 sec, 60°C for 45 sec and 72°C for 45 sec) 72°C for 5 min.	1st step: 95°C for 3 min, 20x(95°C for 30 sec, 60°C for 45 sec and 72°C for 45 sec), 72°C for 5 min. 2nd step: 95°C for 3 min, 10x(95°C for 30 sec, 60°C for 45 sec and 72°C for 45 sec) 72°C for 5 min.	1st step: 95°C for 3 min, 20x(95°C for 30 sec, 60°C for 45 sec and 72°C for 45 sec), 72°C for 5 min. 2nd step: 95°C for 3 min, 10x(95°C for 30 sec, 60°C for 45 sec and 72°C for 45 sec) 72°C for 5 min.	1st step: 95°C for 3 min, 20x(95°C for 30 sec, 60°C for 45 sec and 72°C for 45 sec), 72°C for 5 min. 2nd step: 95°C for 3 min, 10x(95°C for 30 sec, 60°C for 45 sec and 72°C for 45 sec) 72°C for 5 min.	1st step: 95°C for 3 min, 20x(95°C for 30 sec, 60°C for 45 sec and 72°C for 45 sec), 72°C for 5 min. 2nd step: 95°C for 3 min, 10x(95°C for 30 sec, 60°C for 45 sec and 72°C for 45 sec) 72°C for 5 min.	1st step: 95°C for 3 min, 20x(95°C for 30 sec, 60°C for 45 sec and 72°C for 45 sec), 72°C for 5 min. 2nd step: 95°C for 3 min, 10x(95°C for 30 sec, 60°C for 45 sec and 72°C for 45 sec) 72°C for 5 min.	1st step: 95°C for 3 min, 20x(95°C for 30 sec, 60°C for 45 sec and 72°C for 45 sec), 72°C for 5 min. 2nd step: 95°C for 3 min, 10x(95°C for 30 sec, 60°C for 45 sec and 72°C for 45 sec) 72°C for 5 min.	1st step: 95°C for 3 min, 20x(95°C for 30 sec, 60°C for 45 sec and 72°C for 45 sec), 72°C for 5 min. 2nd step: 95°C for 3 min, 10x(95°C for 30 sec, 60°C for 45 sec and 72°C for 45 sec) 72°C for 5 min.	1st step: 95°C for 3 min, 20x(95°C for 30 sec, 60°C for 45 sec and 72°C for 45 sec), 72°C for 5 min. 2nd step: 95°C for 3 min, 10x(95°C for 30 sec, 60°C for 45 sec and 72°C for 45 sec) 72°C for 5 min.	1st step: 95°C for 3 min, 20x(95°C for 30 sec, 60°C for 45 sec and 72°C for 45 sec), 72°C for 5 min. 2nd step: 95°C for 3 min, 10x(95°C for 30 sec, 60°C for 45 sec and 72°C for 45 sec) 72°C for 5 min.	1st step: 95°C for 3 min, 20x(95°C for 30 sec, 60°C for 45 sec and 72°C for 45 sec), 72°C for 5 min. 2nd step: 95°C for 3 min, 10x(95°C for 30 sec, 60°C for 45 sec and 72°C for 45 sec) 72°C for 5 min.
seq_quality_check	sequence quality check		PMID: 23799126	PMID: 23799126	PMID: 23799126	PMID: 23799126	PMID: 23799126	PMID: 23799126	PMID: 23799126	PMID: 23799126	PMID: 23799126	PMID: 23799126	PMID: 23799126	PMID: 23799126	PMID: 23799126	PMID: 23799126	PMID: 23799126	PMID: 23799126	PMID: 23799126	PMID: 23799126	PMID: 23799126	PMID: 23799126	PMID: 23799126	PMID: 23799126	PMID: 23799126	PMID: 23799126	PMID: 23799126	PMID: 23799126	PMID: 23799126	PMID: 23799126	PMID: 23799126	PMID: 23799126	PMID: 23799126	PMID: 23799126	PMID: 23799126	PMID: 23799126	PMID: 23799126	PMID: 23799126	PMID: 23799126	PMID: 23799126	PMID: 23799126	PMID: 23799126	PMID: 23799126	PMID: 23799126	PMID: 23799126	PMID: 23799126	PMID: 23799126	PMID: 23799126	PMID: 23799126
sop	relevant standard operating procedures		MBL-JBPC	MBL-JBPC	MBL-JBPC	MBL-JBPC	MBL-JBPC	MBL-JBPC	MBL-JBPC	MBL-JBPC	MBL-JBPC	MBL-JBPC	MBL-JBPC	MBL-JBPC	MBL-JBPC	MBL-JBPC	MBL-JBPC	MBL-JBPC	MBL-JBPC	MBL-JBPC	MBL-JBPC	MBL-JBPC	MBL-JBPC	MBL-JBPC	MBL-JBPC	MBL-JBPC	MBL-JBPC	MBL-JBPC	MBL-JBPC	MBL-JBPC	MBL-JBPC	MBL-JBPC	MBL-JBPC	MBL-JBPC	MBL-JBPC	MBL-JBPC	MBL-JBPC	MBL-JBPC	MBL-JBPC	MBL-JBPC	MBL-JBPC	MBL-JBPC	MBL-JBPC	MBL-JBPC	MBL-JBPC	MBL-JBPC	MBL-JBPC	MBL-JBPC	MBL-JBPC
host_common_name	host common name	Atlantic salmon	Black molly	Black molly	Black molly	Black molly	Black molly	Black molly	Black molly	Black molly	Black molly	Black molly	Black molly	Black molly	Black molly	Black molly	Black molly	Black molly	Black molly	Black molly	Black molly	Black molly	Black molly	Black molly	Black molly	Black molly	Black molly	Black molly	Black molly	Black molly	Black molly	Black molly	Black molly	Black molly	Black molly	Black molly	Black molly	Black molly	Black molly	Black molly	Black molly	Black molly	Black molly	Black molly	Black molly	Black molly	Black molly	Black molly	Black molly
disease_stat	disease status		No symptoms of disease	No symptoms of disease	No symptoms of disease	No symptoms of disease	No symptoms of disease	No symptoms of disease	No symptoms of disease	No symptoms of disease	No symptoms of disease	No symptoms of disease	No symptoms of disease	No symptoms of disease	No symptoms of disease	dead	No symptoms of disease	No symptoms of disease	No symptoms of disease	No symptoms of disease	No symptoms of disease	No symptoms of disease	No symptoms of disease	dead	No symptoms of disease	dead	No symptoms of disease	No symptoms of disease	dead	dead	No symptoms of disease	No symptoms of disease	No symptoms of disease	No symptoms of disease	No symptoms of disease	No symptoms of disease	No symptoms of disease	No symptoms of disease	No symptoms of disease	No symptoms of disease	No symptoms of disease	dead	No symptoms of disease	No symptoms of disease	No symptoms of disease	No symptoms of disease	No symptoms of disease	No symptoms of disease	No symptoms of disease
chem_administration	chemical administration		MS-222	MS-222	MS-222	MS-222	MS-222	MS-222	MS-222	MS-222	MS-222	MS-222	MS-222	MS-222	MS-222	MS-222	MS-222	MS-222	MS-222	MS-222	MS-222	MS-222	MS-222	MS-222	MS-222	MS-222	MS-222	MS-222	MS-222	MS-222	MS-222	MS-222	MS-222	MS-222	MS-222	MS-222	MS-222	MS-222	MS-222	MS-222	MS-222	MS-222	MS-222	MS-222	MS-222	MS-222	MS-222	MS-222	MS-222
body_site	body site		whole body	whole body	whole body	whole body	whole body	whole body	whole body	whole body	whole body	whole body	whole body	whole body	whole body	whole body	whole body	whole body	whole body	whole body	whole body	whole body	whole body	whole body	whole body	whole body	whole body	whole body	whole body	whole body	whole body	whole body	whole body	whole body	whole body	whole body	whole body	whole body	whole body	whole body	whole body	whole body	whole body	whole body	whole body	whole body	whole body	whole body	whole body
infra_specific_name	infra_specific_name		Animalia;Chordata;Actinopterygii;Cyprinodontiformes;Poeciliidaetropical;Poecilia;sphenops	Animalia;Chordata;Actinopterygii;Cyprinodontiformes;Poeciliidaetropical;Poecilia;sphenops	Animalia;Chordata;Actinopterygii;Cyprinodontiformes;Poeciliidaetropical;Poecilia;sphenops	Animalia;Chordata;Actinopterygii;Cyprinodontiformes;Poeciliidaetropical;Poecilia;sphenops	Animalia;Chordata;Actinopterygii;Cyprinodontiformes;Poeciliidaetropical;Poecilia;sphenops	Animalia;Chordata;Actinopterygii;Cyprinodontiformes;Poeciliidaetropical;Poecilia;sphenops	Animalia;Chordata;Actinopterygii;Cyprinodontiformes;Poeciliidaetropical;Poecilia;sphenops	Animalia;Chordata;Actinopterygii;Cyprinodontiformes;Poeciliidaetropical;Poecilia;sphenops	Animalia;Chordata;Actinopterygii;Cyprinodontiformes;Poeciliidaetropical;Poecilia;sphenops	Animalia;Chordata;Actinopterygii;Cyprinodontiformes;Poeciliidaetropical;Poecilia;sphenops	Animalia;Chordata;Actinopterygii;Cyprinodontiformes;Poeciliidaetropical;Poecilia;sphenops	Animalia;Chordata;Actinopterygii;Cyprinodontiformes;Poeciliidaetropical;Poecilia;sphenops	Animalia;Chordata;Actinopterygii;Cyprinodontiformes;Poeciliidaetropical;Poecilia;sphenops	Animalia;Chordata;Actinopterygii;Cyprinodontiformes;Poeciliidaetropical;Poecilia;sphenops	Animalia;Chordata;Actinopterygii;Cyprinodontiformes;Poeciliidaetropical;Poecilia;sphenops	Animalia;Chordata;Actinopterygii;Cyprinodontiformes;Poeciliidaetropical;Poecilia;sphenops	Animalia;Chordata;Actinopterygii;Cyprinodontiformes;Poeciliidaetropical;Poecilia;sphenops	Animalia;Chordata;Actinopterygii;Cyprinodontiformes;Poeciliidaetropical;Poecilia;sphenops	Animalia;Chordata;Actinopterygii;Cyprinodontiformes;Poeciliidaetropical;Poecilia;sphenops	Animalia;Chordata;Actinopterygii;Cyprinodontiformes;Poeciliidaetropical;Poecilia;sphenops	Animalia;Chordata;Actinopterygii;Cyprinodontiformes;Poeciliidaetropical;Poecilia;sphenops	Animalia;Chordata;Actinopterygii;Cyprinodontiformes;Poeciliidaetropical;Poecilia;sphenops	Animalia;Chordata;Actinopterygii;Cyprinodontiformes;Poeciliidaetropical;Poecilia;sphenops	Animalia;Chordata;Actinopterygii;Cyprinodontiformes;Poeciliidaetropical;Poecilia;sphenops	Animalia;Chordata;Actinopterygii;Cyprinodontiformes;Poeciliidaetropical;Poecilia;sphenops	Animalia;Chordata;Actinopterygii;Cyprinodontiformes;Poeciliidaetropical;Poecilia;sphenops	Animalia;Chordata;Actinopterygii;Cyprinodontiformes;Poeciliidaetropical;Poecilia;sphenops	Animalia;Chordata;Actinopterygii;Cyprinodontiformes;Poeciliidaetropical;Poecilia;sphenops	Animalia;Chordata;Actinopterygii;Cyprinodontiformes;Poeciliidaetropical;Poecilia;sphenops	Animalia;Chordata;Actinopterygii;Cyprinodontiformes;Poeciliidaetropical;Poecilia;sphenops	Animalia;Chordata;Actinopterygii;Cyprinodontiformes;Poeciliidaetropical;Poecilia;sphenops	Animalia;Chordata;Actinopterygii;Cyprinodontiformes;Poeciliidaetropical;Poecilia;sphenops	Animalia;Chordata;Actinopterygii;Cyprinodontiformes;Poeciliidaetropical;Poecilia;sphenops	Animalia;Chordata;Actinopterygii;Cyprinodontiformes;Poeciliidaetropical;Poecilia;sphenops	Animalia;Chordata;Actinopterygii;Cyprinodontiformes;Poeciliidaetropical;Poecilia;sphenops	Animalia;Chordata;Actinopterygii;Cyprinodontiformes;Poeciliidaetropical;Poecilia;sphenops	Animalia;Chordata;Actinopterygii;Cyprinodontiformes;Poeciliidaetropical;Poecilia;sphenops	Animalia;Chordata;Actinopterygii;Cyprinodontiformes;Poeciliidaetropical;Poecilia;sphenops	Animalia;Chordata;Actinopterygii;Cyprinodontiformes;Poeciliidaetropical;Poecilia;sphenops	Animalia;Chordata;Actinopterygii;Cyprinodontiformes;Poeciliidaetropical;Poecilia;sphenops	Animalia;Chordata;Actinopterygii;Cyprinodontiformes;Poeciliidaetropical;Poecilia;sphenops	Animalia;Chordata;Actinopterygii;Cyprinodontiformes;Poeciliidaetropical;Poecilia;sphenops	Animalia;Chordata;Actinopterygii;Cyprinodontiformes;Poeciliidaetropical;Poecilia;sphenops	Animalia;Chordata;Actinopterygii;Cyprinodontiformes;Poeciliidaetropical;Poecilia;sphenops	Animalia;Chordata;Actinopterygii;Cyprinodontiformes;Poeciliidaetropical;Poecilia;sphenops	Animalia;Chordata;Actinopterygii;Cyprinodontiformes;Poeciliidaetropical;Poecilia;sphenops	Animalia;Chordata;Actinopterygii;Cyprinodontiformes;Poeciliidaetropical;Poecilia;sphenops
[truncated: 44 more columns]
